# Supplementary material for: Vkorc1 gene polymorphisms confer resistance to anticoagulant rodenticide in Turkish rats
Source: PeerJ. 2023 May 2;11:e15055. doi: 10.7717/peerj.15055 (PMC10162036; doi:10.7717/peerj.15055)
Supplement: Supplemental Information 1 [file peerj-11-15055-s001.fas]

>ANKARA1
CAGACCACGCCCTGCCCCGTGGCGGGTTCTTCCCTCTTGTGTCTGCGCTGTACTGTCGACATGGGCACCACCTGGAGGAGCCCTGGACGTTTGCGGCTTGCACTATGCCTCGCTGGCCTAGCCCTCTCACTGTACGCACTGCACGTGAAGGCGGCGCGCGCCCGCAATGAGGATTACCGCGCGCTCTGCGACGTGGGCACGGCCATCAGCTGTTCCCGCGTCTTCTCCTCTCGGTGCGTGCAGAAATGAAAAGCATGGGTTTCTTGAAAACCAGTGTACCTGACGGCCAGGTTGCCAGATGATTTTGGAGTCTGGGGTCGCAGTGTCCGCAGAATAGACA
>ANKARA2
CAGACCACGCCCTGCCCCGTGGCGGGTTCTTCCCTCTTGTGTCTGCGCTGTACTGTCGACATGGGCACCACCTGGAGGAGCCCTGGACGTTTGCGGCTTGCACTATGCCTCGCTGGCCTAGCCCTCTCACTGTACGCACTGCACGTGAAGGCGGCGCGCGCCCGCAATGAGGATTACCGCGCGCTCTGCGACGTGGGCACGGCCATCAGCTGTTCCCGCGTCTTCTCCTCTCGGTGCGTGCAGAAATGAAAAGCATGGGTTTCTTGAAAACCAGTGTACCTGACGGCCAGGTTGCCAGATGATTTTGGAGTCTGGGGTCGCAGTGTCCGCAGAATAGACA
>ANKARA3
CAGACCACGCCCTGCCCCGTGGCGGGTTCTTCCCTCTTGTGTCTGCGCTGTACTGTCGACATGGGCACCACCTGGAGGAGCCCTGGACGTTTGCGGCTTGCACTATGCCTCGCTGGCCTAGCCCTCTCACTGTACGCACTGCACGTGAAGGCGGCGCGCGCCCGCAATGAGGATTACCGCGCGCTCTGCGACGTGGGCACGGCCATCAGCTGTTCCCGCGTCTTCTCCTCTCGGTGCGTGCAGAAATGAAAAGCATGGGTTTCTTGAAAACCAGTGTACCTGACGGCCAGGTTGCCAGATGATTTTGGAGTCTGGGGTCGCAGTGTCCGCAGAATAGACA
>ANKARA4
CAGACCACGCCCTGCCCCGTGGCGGGTTCTTCCCTCTTGTGTCTGCGCTGTACTGTCGACATGGGCACCACCTGGAGGAGCCCTGGACGTTTGCGGCTTGCACTATGCCTCGCTGGCCTAGCCCTCTCACTGTACGCACTGCACGTGAAGGCGGCGCGCGCCCGCAATGAGGATTACCGCGCGCTCTGCGACGTGGGCACGGCCATCAGCTGTTCCCGCGTCTTCTCCTCTCGGTGCGTGCAGAAATGAAAAGCATGGGTTTCTTGAAAACCAGTGTACCTGACGGCCAGGTTGCCAGATGATTTTGGAGTCTGGGGTCGCAGTGTCCGCAGAATAGACA
>ANKARA5
CAGACCACGCCCTGCCCCGTGGCGGGTTCTTCCCTCTTGTGTCTGCGCTGTACTGTCGACATGGGCACCACCTGGAGGAGCCCTGGACGTTTGCGGCTTGCACTATGCCTCGCTGGCCTAGCCCTCTCACTGTACGCACTGCACGTGAAGGCGGCGCGCGCCCGCAATGAGGATTACCGCGCGCTCTGCGACGTGGGCACGGCCATCAGCTGTTCCCGCGTCTTCTCCTCTCGGTGCGTGCAGAAATGAAAAGCATGGGTTTCTTGAAAACCAGTGTACCTGACGGCCAGGTTGCCAGATGATTTTGGAGTCTGGGGTCGCAGTGTCCGCAGAATAGACA
>SAMSUN1
CAGACCACGCCCTGCCCCGTGGCGGGTTCTTCCCTCTTGTGTCTGCGCTGTACTGTCGACATGGGCACCACCTGGAGGAGCCCTGGACGTTTGCGGCTTGCACTATGCCTCGCTGGCCTAGCCCTCTCACTGTACGCACTGCACGTGAAGGCGGCGCGCGCCCGCAATGAGGATTACCGCGCGCTCTGCGACGTGGGCACGGCCATCAGCTGTTCCCGCGTCTTCTCCTCTCGGTGCGTGCAGAAATGAAAAGCATGGGTTTCTTGAAAACCAGTGTACCTGACGGCCAGGTTGCCAGATGATTTTGGAGTCTGGGGTCGCAGTGTCCGCAGAATAGACA
>SAMSUN2
CAGACCACGCCCTGCCCCGTGGCGGGTTCTTCCCTCTTGTGTCTGCGCTGTACTGTCGACATGGGCACCACCTGGAGGAGCCCTGGACGTTTGCGGCTTGCACTATGCCTCGCTGGCCTAGCCCTCTCACTGTACGCACTGCACGTGAAGGCGGCGCGCGCCCGCAATGAGGATTACCGCGCGCTCTGCGACGTGGGCACGGCCATCAGCTGTTCCCGCGTCTTCTCCTCTCGGTGCGTGCAGAAATGAAAAGCATGGGTTTCTTGAAAACCAGTGTACCTGACGGCCAGGTTGCCAGATGATTTTGGAGTCTGGGGTCGCAGTGTCCGCAGAATAGACA
>ZONGULDAK1
CAGACCACGCCCTGCCCCGTGGCGGGTTCTTCCCTCTTGTGTCTGCGCTGTACTGTCGACATGGGCACCACCTGGAGGAGCCCTGGACGTTTGCGGCTTGCACTATGCCTCGCTGGCCTAGCCCTCTCACTGTACGCACTGCACGTGAAGGCGGCGCGCGCCCGCAATGAGGATTACCGCGCGCTCTGCGACGTGGGCACGGCCATCAGCTGTTCCCGCGTCTTCTCCTCTCGGTGCGTGCAGAAATGAAAAGCATGGGTTTCTTGAAAACCAGTGTACCTGACGGCCAGGTTGCCAGATGATTTTGGAGTCTGGGGTCGCAGTGTCCGCAGAATAGACA
>ZONGULDAK2
CAGACCACGCCCTGCCCCGTGGCGGGTTCTTCCCTCTTGTGTCTGCGCTGTACTGTCGACATGGGCACCACCTGGAGGAGCCCTGGACGTTTGCGGCTTGCACTATGCCTCGCTGGCCTAGCCCTCTCACTGTACGCACTGCACGTGAAGGCGGCGCGCGCCCGCAATGAGGATTACCGCGCGCTCTGCGACGTGGGCACGGCCATCAGCTGTTCCCGCGTCTTCTCCTCTCGGTGCGTGCAGAAATGAAAAGCATGGGTTTCTTGAAAACCAGTGTACCTGACGGCCAGGTTGCCAGATGATTTTGGAGTCTGGGGTCGCAGTGTCCGCAGAATAGACA
>ZONGULDAK3
CAGACCACGCCCTGCCCCGTGGCGGGTTCTTCCCTCTTGTGTCTGCGCTGTACTGTCGACATGGGCACCACCTGGAGGAGCCCTGGACGTTTGCGGCTTGCACTATGCCTCGCTGGCCTAGCCCTCTCACTGTACGCACTGCACGTGAAGGCGGCGCGCGCCCGCAATGAGGATTACCGCGCGCTCTGCGACGTGGGCACGGCCATCAGCTGTTCCCGCGTCTTCTCCTCTCGGTGCGTGCAGAAATGAAAAGCATGGGTTTCTTGAAAACCAGTGTACCTGACGGCCAGGTTGCCAGATGATTTTGGAGTCTGGGGTCGCAGTGTCCGCAGAATAGACA
>ZONGULDAK4
CAGACCACGCCCTGCCCCGTGGCGGGTTCTTCCCTCTTGTGTCTGCGCTGTACTGTCGACATGGGCACCACCTGGAGGAGCCCTGGACGTTTGCGGCTTGCACTATGCCTCGCTGGCCTAGCCCTCTCACTGTACGCACTGCACGTGAAGGCGGCGCGCGCCCGCAATGAGGATTACCGCGCGCTCTGCGACGTGGGCACGGCCATCAGCTGTTCCCGCGTCTTCTCCTCTCGGTGCGTGCAGAAATGAAAAGCATGGGTTTCTTGAAAACCAGTGTACCTGACGGCCAGGTTGCCAGATGATTTTGGAGTCTGGGGTCGCAGTGTCCGCAGAATAGACA
>ANKARA6
CAGACCACGCCCTGCCCCGTGGCGGGTTCTTCCCTCTTGTGTCTGCGCTGTACTGTCGACATGGGCACCACCTGGAGGAGCCCTGGACGTTTGCGGCTTGCACTATGCCTCGCTGGCCTAGCCCTCTCACTGTACGCACTGCACGTGAAGGCGGCGCGCGCCCGCAATGAGGATTACCGCGCGCTCTGCGACGTGGGCACGGCCATCAGCTGTTCCCGCGTCTTCTCCTCTCGGTGCGTGCAGAAATGAAAAGCATGGGTTTCTTGAAAACCAGTGTACCTGACGGCCAGGTTGCCAGATGATTTTGGAGTCTGGGGTCGCAGTGTCCGCAGAATAGACA
>ANKARA7
CAGACCACGCCCTGCCCCGTGGCGGGTTCTTCCCTCTTGTGTCTGGGCTGTACTGTCGACATGGGCACCACCTGGAGGAGCCCTGGACGTTTGCGGCTTGCACTATGCCTCGCTGGCCTAGCCCTCTCACTGTACGCACTGCACGTGAAGGCGGCGCGCGCCCGCAATGAGGATTACCGCGCGCTCTGCGACGTGGGCACGGCCATCAGCTGTTCCCGCGTCTTCTCCTCTCGGTGCGTGCAGAAATGAAAAGCATGGGTTTCTTGAAAACCAGTGTACCTGACGGCCAGGTTGCCAGATGATTTTGGAGTCTGGGGTCGCAGTGTCCGCAGAATAGACA
>ANKARA8
CAGACCACGCCCTGCCCCGTGGCGGGTTCTTCCCTCTTGTGTCTGCGCTGTACTGTCGACATGGGCACCACCTGGAGGAGCCCTGGACGTTTGCGGCTTGCACTATGCCTCGCTGGCCTAGCCCTCTCACTGTACGCACTGCACGTGAAGGCGGCGCGCGCCCGCAATGAGGATTACCGCGCGCTCTGCGACGTGGGCACGGCCATCAGCTGTTCCCGCGTCTTCTCCTCTCGGTGCGTGCAGAAATGAAAAGCATGGGTTTCTTGAAAACCAGTGTACCTGACGGCCAGGTTGCCAGATGATTTTGGAGTCTGGGGTCGCAGTGTCCGCAGAATAGACA
>ANKARA9
CAGACCACGCCCTGCCCCGTGGCGGGTTCTTCCCTCTTGTGTCTGCGCTGTACTGTCGACATGGGCACCACCTGGAGGAGCCCTGGACGTTTGCGGCTTGCACTATGCCTCGCTGGCCTAGCCCTCTCACTGTACGCACTGCACGTGAAGGCGGCGCGCGCCCGCAATGAGGATTACCGCGCGCTCTGCGACGTGGGCACGGCCATCAGCTGTTCCCGCGTCTTCTCCTCTCGGTGCGTGCAGAAATGAAAAGCATGGGTTTCTTGAAAACCAGTGTACCTGACGGCCAGGTTGCCAGATGATTTTGGAGTCTGGGGTCGCAGTGTCCGCAGAATAGACA
>ANKARA10
CAGACCACGCCCTGCCCCGTGGCGGGTTCTTCCCTCTTGTGTCTGCGCTGTACTGTCGACATGGGCACCACCTGGAGGAGCCCTGGACGTTTGCGGCTTGCACTATGCCTCGCTGGCCTAGCCCTCTCACTGTACGCACTGCACGTGAAGGCGGCGCGCGCCCGCAATGAGGATTACCGCGCGCTCTGCGACGTGGGCACGGCCATCAGCTGTTCCCGCGTCTTCTCCTCTCGGTGCGTGCAGAAATGAAAAGCATGGGTTTCTTGAAAACCAGTGTACCTGACGGCCAGGTTGCCAGATGATTTTGGAGTCTGGGGTCGCAGTGTCCGCAGAATAGACA
>ANKARA11
CAGACCACGCCCTGCCCCGTGGCGGGTTCTTCCCTCTTGTGTCTGCGCTGTACTGTCGACATGGGCACCACCTGGAGGAGCCCTGGACGTTTGCGGCTTGCACTATGCCTCGCTGGCCTAGCCCTCTCACTGTACGCACTGCACGTGAAGGCGGCGCGCGCCCGCAATGAGGATTACCGCGCGCTCTGCGACGTGGGCACGGCCATCAGCTGTTCCCGCGTCTTCTCCTCTCGGTGCGTGCAGAAATGAAAAGCATGGGTTTCTTGAAAACCAGTGTACCTGACGGCCAGGTTGCCAGATGATTTTGGAGTCTGGGGTCGCAGTGTCCGCAGAATAGACA
>ANKARA12
CAGACCACGCCCTGCCCCGTGGCGGGTTCTTCCCTCTTGTGTCTGCGCTGTACTGTCGACATGGGCACCACCTGGAGGAGCCCTGGACGTTTGCGGCTTGCACTATGCCTCGCTGGCCTAGCCCTCTCACTGTACGCACTGCACGTGAAGGCGGCGCGCGCCCGCAATGAGGATTACCGCGCGCTCTGCGACGTGGGCACGGCCATCAGCTGTTCCCGCGTCTTCTCCTCTCGGTGCGTGCAGAAATGAAAAGCATGGGTTTCTTGAAAACCAGTGTACCTGACGGCCAGGTTGCCAGATGATTTTGGAGTCTGGGGTCGCAGTGTCCGCAGAATAGACA
>ANKARA14
CAGACCACGCCCTGCCCCGTGGCGGGTTCTTCCCTCTTGTGTCTGCGCTGTACTGTCGACATGGGCACCACCTGGAGGAGCCCTGGACGTTTGCGGCTTGCACTATGCCTCGCTGGCCTAGCCCTCTCACTGTACGCACTGCACGTGAAGGCGGCGCGCGCCCGCAATGAGGATTACCGCGCGCTCTGCGACGTGGGCACGGCCATCAGCTGTTCCCGCGTCTTCTCCTCTCGGTGCGTGCAGAAATGAAAAGCATGGGTTTCTTGAAAACCAGTGTACCTGACGGCCAGGTTGCCAGATGATTTTGGAGTCTGGGGTCGCAGTGTCCGCAGAATAGACA
>TEKIRDAG1
CAGACCACGCCCTGCCCCGTGGCGGGTTCTTCCCTCTTGTGTCTGCGCTGTACTGTCGACATGGGCACCACCTGGAGGAGCCCTGGACGTTTGCGGCTTGCACTATGCCTCGCTGGCCTAGCCCTCTCACTGTACGCACTGCACGTGAAGGCGGCGCGCGCCCGCAATGAGGATTACCGCGCGCTCTGCGACGTGGGCACGGCCATCAGCTGTTCCCGCGTCTTCTCCTCTCGGTGCGTGCAGAAATGAAAAGCATGGGTTTCTTGAAAACCAGTGTACCTGACGGCCAGGTTGCCAGATGATTTTGGAGTCTGGGGTCGCAGTGTCCGCAGAATAGACA
>IGDIR1
CAGACCACGCCCTGCCCCGTGGCGGGTTCTTCCCTCTTGTGTCTGCGCTGTACTGTCGACATGGGCACCACCTGGAGGAGCCCTGGACGTTTGCGGCTTGCACTATGCCTCGCTGGCCTAGCCCTCTCACTGTACGCACTGCACGTGAAGGCGGCGCGCGCCCGCAATGAGGATTACCGCGCGCTCTGCGACGTGGGCACGGCCATCAGCTGTTCCCGCGTCTTCTCCTCTCGGTGCGTGCAGAAATGAAAAGCATGGGTTTCTTGAAAACCAGTGTACCTGACGGCCAGGTTGCCAGATGATTTTGGAGTCTGGGGTCGCAGTGTCCGCAGAATAGACA
>IGDIR2
CAGACCACGCCCTGCCCCGTGGCGGGTTCTTCCCTCTTGTGTCTGCGCTGTACTGTCGACATGGGCACCACCTGGAGGAGCCCTGGACGTTTGCGGCTTGCACTATGCCTCGCTGGCCTAGCCCTCTCACTGTACGCACTGCACGTGAAGGCGGCGCGCGCCCGCAATGAGGATTACCGCGCGCTCTGCGACGTGGGCACGGCCATCAGCTGTTCCCGCGTCTTCTCCTCTCGGTGCGTGCAGAAATGAAAAGCATGGGTTTCTTGAAAACCAGTGTACCTGACGGCCAGGTTGCCAGATGATTTTGGAGTCTGGGGTCGCAGTGTCCGCAGAATAGACA
>IGDIR3
CAGACCACGCCCTGCCCCGTGGCGGGTTCTTCCCTCTTGTGTCTGCGCTGTACTGTCGACATGGGCACCACCTGGAGGAGCCCTGGACGTTTGCGGCTTGCACTATGCCTCGCTGGCCTAGCCCTCTCACTGTACGCACTGCACGTGAAGGCGGCGCGCGCCCGCAATGAGGATTACCGCGCGCTCTGCGACGTGGGCACGGCCATCAGCTGTTCCCGCGTCTTCTCCTCTCGGTGCGTGCAGAAATGAAAAGCATGGGTTTCTTGAAAACCAGTGTACCTGACGGCCAGGTTGCCAGATGATTTTGGAGTCTGGGGTCGCAGTGTCCGCAGAATAGACA
>EDIRNE1
CAGACCACGCCCTGCCCCGTGGCGGGTTCTTCCCTCTTGTGTCTGCGCTGTACTGTCGACATGGGCACCACCTGGAGGAGCCCTGGACGTTTGCGGCTTGCACTATGCCTCGCTGGCCTAGCCCTCTCACTGTACGCACTGCACGTGAAGGCGGCGCGCGCCCGCAATGAGGATTACCGCGCGCTCTGCGACGTGGGCACGGCCATCAGCTGTTCCCGCGTCTTCTCCTCTCGGTGCGTGCAGAAATGAAAAGCATGGGTTTCTTGAAAACCAGTGTACCTGACGGCCAGGTTGCCAGATGATTTTGGAGTCTGGGGTCGCAGTGTCCGCAGAATAGACA
>EDIRNE2
CAGACCACGCCCTGCCCCGTGGCGGGTTCTTCCCTCTTGTGTCTGCGCTGTACTGTCGACATGGGCACCACCTGGAGGAGCCCTGGACGTTTGCGGCTTGCACTATGCCTCGCTGGCCTAGCCCTCTCACTGTACGCACTGCACGTGAAGGCGGCGCGCGCCCGCAATGAGGATTACCGCGCGCTCTGCGACGTGGGCACGGCCATCAGCTGTTCCCGCGTCTTCTCCTCTCGGTGCGTGCAGAAATGAAAAGCATGGGTTTCTTGAAAACCAGTGTACCTGACGGCCAGGTTGCCAGATGATTTTGGAGTCTGGGGTCGCAGTGTCCGCAGAATAGACA
>EDIRNE3
CAGACCACGCCCTGCCCCGTGGCGGGTTCTTCCCTCTTGTGTCTGCGCTGTACTGTCGACATGGGCACCACCTGGAGGAGCCCTGGACGTTTGCGGCTTGCACTATGCCTCGCTGGCCTAGCCCTCTCACTGTACGCACTGCACGTGAAGGCGGCGCGCGCCCGCAATGAGGATTACCGCGCGCTCTGCGACGTGGGCACGGCCATCAGCTGTTCCCGCGTCTTCTCCTCTCGGTGCGTGCAGAAATGAAAAGCATGGGTTTCTTGAAAACCAGTGTACCTGACGGCCAGGTTGCCAGATGATTTTGGAGTCTGGGGTCGCAGTGTCCGCAGAATAGACA
>EDIRNE4
CAGACCACGCCCTGCCCCGTGGCGGGTTCTTCCCTCTTGTGTCTGCGCTGTACTGTCGACATGGGCACCACCTGGAGGAGCCCTGGACGTTTGCGGCTTGCACTATGCCTCGCTGGCCTAGCCCTCTCACTGTACGCACTGCACGTGAAGGCGGCGCGCGCCCGCAATGAGGATTACCGCGCGCTCTGCGACGTGGGCACGGCCATCAGCTGTTCCCGCGTCTTCTCCTCTCGGTGCGTGCAGAAATGAAAAGCATGGGTTTCTTGAAAACCAGTGTACCTGACGGCCAGGTTGCCAGATGATTTTGGAGTCTGGGGTCGCAGTGTCCGCAGAATAGACA
>EDIRNE5
CAGACCACGCCCTGCCCCGTGGCGGGTTCTTCCCTCTTGTGTCTGCGCTGTACTGTCGACATGGGCACCACCTGGAGGAGCCCTGGACGTTTGCGGCTTGCACTATGCCTCGCTGGCCTAGCCCTCTCACTGTACGCACTGCACGTGAAGGCGGCGCGCGCCCGCAATGAGGATTACCGCGCGCTCTGCGACGTGGGCACGGCCATCAGCTGTTCCCGCGTCTTCTCCTCTCGGTGCGTGCAGAAATGAAAAGCATGGGTTTCTTGAAAACCAGTGTACCTGACGGCCAGGTTGCCAGATGATTTTGGAGTCTGGGGTCGCAGTGTCCGCAGAATAGACA
>TEKIRDAG2
CAGACCACGCCCTGCCCCGTGGCGGGTTCTTCCCTCTTGTGTCTGCGCTGTACTGTCGACATGGGCACCACCTGGAGGAGCCCTGGACGTTTGCGGCTTGCACTATGCCTCGCTGGCCTAGCCCTCTCACTGTACGCACTGCACGTGAAGGCGGCGCGCGCCCGCAATGAGGATTACCGCGCGCTCTGCGACGTGGGCACGGCCATCAGCTGTTCCCGCGTCTTCTCCTCTCGGTGCGTGCAGAAATGAAAAGCATGGGTTTCTTGAAAACCAGTGTACCTGACGGCCAGGTTGCCAGATGATTTTGGAGTCTGGGGTCGCAGTGTCCGCAGAATAGACA
>MANISA1
CAGACCACGCCCTGCCCCGTGGCGGGTTCTTCCCTCTTGTGTCTGCGCTGTACTGTCGACATGGGCACCACCTGGAGGAGCCCTGGACGTTTGCGGCTTGCACTATGCCTCGCTGGCCTAGCCCTCTCACTGTACGCACTGCACGTGAAGGCGGCGCGCGCCCGCAATGAGGATTACCGCGCGCTCTGCGACGTGGGCACGGCCATCAGCTGTTCCCGCGTCTTCTCCTCTCGGTGCGTGCAGAAATGAAAAGCATGGGTTTCTTGAAAACCAGTGTACCTGACGGCCAGGTTGCCAGATGATTTTGGAGTCTGGGGTCGCAGTGTCCGCAGAATAGACA
>MANISA2
CAGACCACGCCCTGCCCCGTGGCGGGTTCTTCCCTCCTGTGTCTGGGCTGTACTGTCGACATGGGCACCACCTGGAGGAGCCCTGGACGTTTGCGACTTGCACTATGCCTCGCTGGCCTAGCCCTCTCACTGTACGCACTGCACGTGAAGGCGGCGCGCGCCCGCAATGAGGATTACCGCGCACTCTGCGACGTGGGCACGGCCATCAGCTGTTCCCGCGTCTTCTCCTCTCGGTGCGTGCAGAAATGAAAAGCATGGGTCTCTTGAAAAACAGTGTACCTGACGGCCAGGTTGCCAGATGATTTTGGAGTCTGGGGTCGCAGTGTCCGCAGAATAGACA
>ANKARA13
CAGACCACGCCCTGCCCCGTGGCGGGTTCTTCCCTCCTGTGTCTGGGCTGTACTGTCGACATGGGCACCACCTGGAGGAGCCCTGGACGTTTGCGACTTGCACTATGCCTCGCTGGCCTAGCCCTCTCACTGTACGCACTGCACGTGAAGGCGGCGCGCGCCCGCAATGAGGATTACCGCGCGCTCTGCGACGTGGGCACGGCCATCAGCTGTTCCCGCGTCTTCTCCTCTCGGTGCGTGCAGAAATGAAAAGCATGGGTCTCTTGAAAAACAATGTACCTGACGGCCAGGTTGCCAGATGATTTTGGAGTCTGGGGTCGCAGTGTCCGCAGAATAGACA
>ANKARA18
CAGACCACGCCCTGCCCCGTGGCGGGTTCTTCCCTCTTGTGTCTGCGCTGTACTGTCGACATGGGCACCACCTGGAGGAGCCCTGGACGTTTGCGGCTTGCACTATGCCTCGCTGGCCTAGCCCTCTCACTGTACGCACTGCACGTGAAGGCGGCGCGCGCCCGCAATGAGGATTACCGCGCGCTCTGCGACGTGGGCACGGCCATCAGCTGTTCCCGCGTCTTCTCCTCTCGGTGCGTGCAGAAATGAAAAGCATGGGTTTCTTGAAAACCAGTGTACCTGACGGCCAGGTTGCCAGATGATTTTGGAGTCTGGGGTCGCAGTGTCCGCAGAATAGACA
>ANKARA15
CAGACTACGCCCTGCCCCGTGGCGGGTTCTTCCCTCTTGTGTCTGCGCTGTACTGTCGACATGGGCACCACCTGGAGGAGCCCTGGACGTTTGCGGCTTGCACTATGCCTCGCTGGCCTAGCCCTCTCACTGTACGCACTGCACGTGAAGGCGGCGCGCGCCCGCAATGAGGATTACCGCGCGCTCTGCGACGTGGGCACGGCCATCAGCTGTTCCCGCGTCTTCTCCTCTCGGTGCGTGCAGAAATGAAAAGCATGGGTTTCTTGAAAACCAGTGTACCTGACGGCCAGGTTGCCAGATGATTTTGGAGTCTGGGGTCGCAGTGTCCGCAGAATAGACA
>ANKARA16
CAGACCACGCCCTGCCCCGTGGCGGGTTCTTCCCTCTTGTGTCTGCGCTGTACTGTCGACATGGGCACCACCTGGAGGAGCCCTGGACGTTTGCGGCTTGCACTATGCCTCGCTGGCCTAGCCCTCTCACTGTACGCACTGCACGTGAAGGCGGCGCGCGCCCGCAATGAGGATTACCGCGCGCTCTGCGACGTGGGCACGGCCATCAGCTGTTCCCGCGTCTTCTCCTCTCGGTGCGTGCAGAAATGAAAAGCATGGGTTTCTTGAAAACCAGTGTACCTGACGGCCAGGTTGCCAGATGATTTTGGAGTCTGGGGTCGCAGTGTCCGCAGAATAGACA
>ANKARA17
CAGACCACGCCCTGCCCCGTGGCGGGTTCTTCCCTCTTGTGTCTGCGCTGTACTGTCGACATGGGCACCACCTGGAGGAGCCCTGGACGTTTGCGGCTTGCACTATGCCTCGCTGGCCTAGCCCTCTCACTGTACGCACTGCACGTGAAGGCGGCGCGCGCCCGCAATGAGGATTACCGCGCGCTCTGCGACGTGGGCACGGCCATCAGCTGTTCCCGCGTCTTCTCCTCTCGGTGCGTGCAGAAATGAAAAGCATGGGTTTCTTGAAAACCAGTGTACCTGACGGCCAGGTTGCCAGATGATTTTGGAGTCTGGGGTCGCAGTGTCCGCAGAATAGACA
