# Supplementary material for: Vkorc1 gene polymorphisms confer resistance to anticoagulant rodenticide in Turkish rats
Source: PeerJ. 2023 May 2;11:e15055. doi: 10.7717/peerj.15055 (PMC10162036; doi:10.7717/peerj.15055)
Supplement: Supplemental Information 2 [file peerj-11-15055-s002.fas]

>ANKARA1
CAGACCACGCCCTGCCCCGTGGGGGGTTTTTCCTTCTTGTGTTTGGGCTGTACGGTGGACATGGGCACCACCTGGAGGAGCCCTGGACGTTTGGGGTTTGCATTATGCCTCGTTGGCTTAGCCCTTTCACTGTACGCATTGCACGTGAAGGGGGCGGGCGCCCGCAATGAGGATTACCGCGCGTTTTGGGAGGTGGGCAGGGCCTTCAGCTGTTCCCGGGTTTTTTCCTTTGGGGGGGTGCAGAAATGAAAAGCATTGGGTTTCTTGAAAACCAGTGTACCTGACGGCCAGGTTGCCAGATGATTTTGTAGTCTGGGGTGGCAGTGTTCGCAGAATAGTCA
>TEKIRDAG1
CAGACCACGCCCTGCCCCGTGGCGGGTTCTTCCCTCCTGTGTCTGGGCTGTACTGTCGACATGGGCACCACCTGGAGGAGCCCTGGACGTTTGCGACTTGCACTATGCCTCGCTGGCCTAGCCCTCTCACTGTACGCACTGCACGTGAAGGCGGCGCGCGCCCGCAATGAGGATTACCGCGCGCTCTGCGACGTGGGCACGGCCATCAGCTGTTCCCGCGTCTTCTCCTCTCGGTGCGTGCAGAAATGAAAAGCATTGGGTCTCTTGAAAAACAGTGTACCTGACGGCCAGGTTGCCAGATGATTTTGGAGTCTGGGGTCGCAGTGTCCGCAGAATAGACA
>ANAFARTALAR1
CAGACCACGCCCTGCCCCGTGGCGGGTTCTTCCCTCCTGTGTCTGGGCTGTACTGTCGACATGGGCACCACCTGGAGGAGCCCTGGACGTTTGCGACTTGCACTATGCCTCGCTGGCCTAGCCCTCTCACTGTACGCACTGCACGTGAAGGCGGCGCGCGCCCGCAATGAGGATTACCGCGCGCTCTGCGACGTGGGCACGGCCATCAGCTGTTCCCGCGTCTTCTCCTCTCGGTGCGTGCAGAAATGAAAAGCATTGGGTCTCTTGAAAAACAATGTACCTGACGGCCAGGTTGCCAGATGATTTTGGAGTCTGGGGTCGCAGTGTCCGCAGAATAGACA
>ANAFARTALAR2
CAGACCACGCCCTGCCCCGTGGCGGGTTCTTCCCTCCTGTGTCTGGGCTGTACTGTCGACATGGGCACCACCTGGAGGAGCCCTGGACGTTTGCGACTTGCACTATGCCTCGCTGGCCTAGCCCTCTCACTGTACGCACTGCACGTGAAGGCGGCGCGCGCCCGCAATGAGGATTACCGCGCGCTCTGCGACGTGGGCACGGCCATCAGCTGTTCCCGCGTCTTCTCCTCTCGGTGCGTGCAGAAATGAAAAGCATTGGGTCTCTTGAAAAACAGTGTACCTGACGGCCAGGTTGCCAGATGATTTTGGAGTCTGGGGTCGCAGTGTCCGCAGAATAGACA
>ANAFARTALAR3
CAGACCACGCCCTGCCCCGTGGCGGGTTCTTCCCTCCTGTGTCTGGGCTGTACTGTCGACATGGGCACCACCTGGAGGAGCCCTGGACGTTTGCGACTTGCACTATGCCTCGCTGGCCTAGCCCTCTCACTGTACGCACTGCACGTGAAGGCGGCGCGCGCCCGCAATGAGGATTACCGCGCACTCTGCGACGTGGGCACGGCCATCAGCTGTTCCCGCGTCTTCTCCTCTCGGTGCGTGCAGAAATGAAAAGCATTGGGTCTCTTGAAAAACAGTGTACCTGACGGCCAGGTTGCCAGATGATTTTGGAGTCTGGGGTCGCAGTGTCCGCAGAATAGACA
>ANAFARTALAR4
CAGACCACGCCCTGCCCCGTGGCGGGTTCTTCCCTCCTGTGTCTGGGCTGTACTGTCGACATGGGCACCACCTGGAGGAGCCCTGGACGTTTGCGACTTGCACTATGCCTCGCTGGCCTAGCCCTCTCACTGTACGCACTGCACGTGAAGGCGGCGCGCGCCCGCAATGAGGATTACCGCGCACTCTGCGACGTGGGCACGGCCATCAGCTGTTCCCGCGTCTTCTCCTCTCGGTGCGTGCAGAAATGAAAAGCATTGGGTCTCTTGAAAAACAGTGTACCTGACGGCCAGGTTGCCAGATGATTTTGGAGTCTGGGGTCGCAGTGTCCGCAGAATAGACA
>BIGALI1
CAGACCACGCCCTGCCCCGTGGCGGGTTCTTCCCTCCTGTGTCTGGGCTGTACTGTCGACATGGGCACCACCTGGAGGAGCCCTGGACGTTTGCGACTTGCACTATGCCTCGCTGGCCTAGCCCTCTCACTGTACGCACTGCACGTGAAGGCGGCGCGCGCCCGCAATGAGGATTACCGCGCACTCTGCGACGTGGGCACGGCCATCAGCTGTTCCCGCGTCTTCTCCTCTCGGTGCGTGCAGAAATGAAAAGCATTGGGTCTCTTGAAAAACAGTGTACCTGACGGCCAGGTTGCCAGATGATTTTGGAGTCTGGGGTCGCAGTGTCCGCAGAATAGACA
>BIGALI2
CAGACCACGCCCTGCCCCGTGGCGGGTTCTTCCCTCCTGTGTCTGGGCTGTACTGTCGACATGGGCACCACCTGGAGGAGCCCTGGACGTTTGCGACTTGCACTATGCCTCGCTGGCCTAGCCCTCTCACTGTACGCACTGCACGTGAAGGCGGCGCGCGCCCGCAATGAGGATTACCGCGCGCTCTGCGACGTGGGCACGGCCATCAGCTGTTCCCGCGTCTTCTCCTCTCGGTGCGTGCAGAAATGAAAAGCATTGGGTCTCTTGAAAAACAGTGTACCTGACGGCCAGGTTGCCAGATGATTTTGGAGTCTGGGGTCGCAGTGTCCGCAGAATAGACA
>BIGALI3
CAGACCACGCCCTGCCCCGTGGCGGGTTCTTCCCTCCTGTGTCTGGGCTGTACTGTCGACATGGGCACCACCTGGAGGAGCCCTGGACGTTTGCGACTTGCACTATGCCTCGCTGGCCTAGCCCTCTCACTGTACGCACTGCACGTGAAGGCGGCGCGCGCCCGCAATGAGGATTACCGCGCGCTCTGCGACGTGGGCACGGCCATCAGCTGTTCCCGCGTCTTCTCCTCTCGGTGCGTGCAGAAATGAAAAGCATTGGGTCTCTTGAAAAACAATGTACCTGACGGCCAGGTTGCCAGATGATTTTGGAGTCTGGGGTCGCAGTGTCCGCAGAATAGACA
>BIGALI4
CAGACCACGCCCTGCCCCGTGGCGGGTTCTTCCCTCCTGTGTCTGGGCTGTACTGTCGACATGGGCACCACCTGGAGGAGCCCTGGACGTTTGCGACTTGCACTATGCCTCGCTGGCCTAGCCCTCTCACTGTACGCACTGCACGTGAAGGCGGCGCGCGCCCGCAATGAGGATTACCGCGCGCTCTGCGACGTGGGCACGGCCATCAGCTGTTCCCGCGTCTTCTCCTCTCGGTGCGTGCAGAAATGAAAAGCATTGGGTCTCTTGAAAAACAGTGTACCTGACGGCCAGGTTGCCAGATGATTTTGGAGTCTGGGGTCGCAGTGTCCGCAGAATAGACA
>MARMARAISLAND1
CAGACCACGCCCTGCCCCGTGGCGGGTTCTTCCCTCCTGTGTCTGGGCTGTACTGTCGACATGGGCACCACCTGGAGGAGCCCTGGACGTTTGCGACTTGCACTATGCCTCGCTGGCCTAGCCCTCTCACTGTACGCACTGCACGTGAAGGCGGCGCGCGCCCGCAATGAGGATTACCGCGCGCTCTGCGACGTGGGCACGGCCATCAGCTGTTCCCGCGTCTTCTCCTCTCGGTGCGTGCAGAAATGAAAAGCATTGGGTCTCTTGAAAAACAGTGTACCTGACGGCCAGGTTGCCAGATGATTTTGGAGTCTGGGGTCGCAGTGTCCGCAGAATAGACA
>MARMARAISLAND2
CAGACCACGCCCTGCCCCGTGGCGGGTTCTTCCCTCCTGTGTCTGGGCTGTACTGTCGACATGGGCACCACCTGGAGGAGCCCTGGACGTTTGCGACTTGCACTATGCCTCGCTGGCCTAGCCCTCTCACTGTACGCACTGCACGTGAAGGCGGCGCGCGCCCGCAATGAGGATTACCGCGCGCTCTGCGACGTGGGCACGGCCATCAGCTGTTCCCGCGTCTTCTCCTCTCGGTGCGTGCAGAAATGAAAAGCATTGGGTCTCTTGAAAAACAGTGTACCTGACGGCCAGGTTGCCAGATGATTTTGGAGTCTGGGGTCGCAGTGTCCGCAGAATAGACA
>BOZCAADA1
CAGACCACGCCCTGCCCCGTGGCGGGTTCTTCCCTCCTGTGTCTGGGCTGTACTGTCGACATGGGCACCACCTGGAGGAGCCCTGGACGTTTGCGACTTGCACTATGCCTCGCTGGCCTAGCCCTCTCACTGTACGCACTGCACGTGAAGGCGGCGCGCGCCCGCAATGAGGATTACCGCGCGCTCTGCGACGTGGGCACGGCCATCAGCTGTTCCCGCGTCTTCTCCTCTCGGTGCGTGCAGAAATGAAAAGCATTGGGTCTCTTGAAAAACAATGTACCTGACGGCCAGGTTGCCAGATGATTTTGGAGTCTGGGGTCGCAGTGTCCGCAGAATAGACA
>GOKCEADA1
CAGACCACGCCCTGCCCCGTGGCGGGTTCTTCCCTCCTGTGTCTGGGCTGTACTGTCGACATGGGCACCACCTGGAGGAGCCCTGGACGTTTGCGACTTGCACTATGCCTCGCTGGCCTAGCCCTCTCACTGTACGCACTGCACGTGAAGGCGGCGCGCGCCCGCAATGAGGATTACCGCGCGCTCTGCGACGTGGGCACGGCCATCAGCTGTTCCCGCGTCTTCTCCTCTCGGTGCGTGCAGAAATGAAAAGCATTGGGTCTCTTGAAAAACAGTGTACCTGACGGCCAGGTTGCCAGATGATTTTGGAGTCTGGGGTCGCAGTGTCCGCAGAATAGACA
>GOKCEADA2
CAGACCACGCCCTGCCCCGTGGCGGGTTCTTCCCTCCTGTGTCTGGGCTGTACTGTCGACATGGGCACCACCTGGAGGAGCCCTGGACGTTTGCGACTTGCACTATGCCTCGCTGGCCTAGCCCTCTCACTGTACGCACTGCACGTGAAGGCGGCGCGCGCCCGCAATGAGGATTACCGCGCGCTCTGCGACGTGGGCACGGCCATCAGCTGTTCCCGCGTCTTCTCCTCTCGGTGCGTGCAGAAATGAAAAGCATTGGGTCTCTTGAAAAACAATGTACCTGACGGCCAGGTTGCCAGATGATTTTGGAGTCTGGGGTCGCAGTGTCCGCAGAATAGACA
>GOKCEADA3
CAGACCACGCCCTGCCCCGTGGCGGGTTCTTCCCTCCTGTGTCTGGGCTGTACTGTCGACATGGGCACCACCTGGAGGAGCCCTGGACGTTTGCGACTTGCACTATGCCTCGCTGGCCTAGCCCTCTCACTGTACGCACTGCACGTGAAGGCGGCGCGCGCCCGCAATGAGGATTACCGCGCGCTCTGCGACGTGGGCACGGCCATCAGCTGTTCCCGCGTCTTCTCCTCTCGGTGCGTGCAGAAATGAAAAGCATTGGGTCTCTTGAAAAACAGTGTACCTGACGGCCAGGTTGCCAGATGATTTTGGAGTCTGGGGTCGCAGTGTCCGCAGAATAGACA
>GOKCEADA4
CAGACCACGCCCTGCCCCGTGGCGGGTTCTTCCCTCCTGTGTCTGGGCTGTACTGTCGACATGGGCACCACCTGGAGGAGCCCTGGACGTTTGCGACTTGCACTATGCCTCGCTGGCCTAGCCCTCTCACTGTACGCACTGCACGTGAAGGCGGCGCGCGCCCGCAATGAGGATTACCGCGCGCTCTGCGACGTGGGCACGGCCATCAGCTGTTCCCGCGTCTTCTCCTCTCGGTGCGTGCAGAAATGAAAAGCATTGGGTCTCTTGAAAAACAGTGTACCTGACGGCCAGGTTGCCAGATGATTTTGGAGTCTGGGGTCGCAGTGTCCGCAGAATAGACA
>GOKCEADA5
CAGACCACGCCCTGCCCCGTGGCGGGTTCTTCCCTCCTGTGTCTGGGCTGTACTGTCGACATGGGCACCACCTGGAGGAGCCCTGGACGTTTGCGACTTGCACTATGCCTCGCTGGCCTAGCCCTCTCACTGTACGCACTGCACGTGAAGGCGGCGCGCGCCCGCAATGAGGATTACCGCGCGCTCTGCGACGTGGGCACGGCCATCAGCTGTTCCCGCGTCTTCTCCTCTCGGTGCGTGCAGAAATGAAAAGCATTGGGTCTCTTGAAAAACAGTGTACCTGACGGCCAGGTTGCCAGATGATTTTGGAGTCTGGGGTCGCAGTGTCCGCAGAATAGACA
>BOZCAADA2
CAGACCACGCCCTGCCCCGTGGCGGGTTCTTCCCTCCTGTGTCTGGGCTGTACTGTCGACATGGGCACCACCTGGAGGAGCCCTGGACGTTTGCGACTTGCACTATGCCTCGCTGGCCTAGCCCTCTCACTGTACGCACTGCACGTGAAGGCGGCGCGCGCCCGCAATGAGGATTACCGCGCACTCTGCGACGTGGGCACGGCCATCAGCTGTTCCCGCGTCTTCTCCTCTCGGTGCGTGCAGAAATGAAAAGCATTGGGTCTCTTGAAAAACAGTGTACCTGACGGCCAGGTTGCCAGATGATTTTGGAGTCTGGGGTCGCAGTGTCCGCAGAATAGACA
>MARMARAISLAND3
CAGACCACGCCCTGCCCCGTGGCGGGTTCTTCCCTCCTGTGTCTGGGCTGTACTGTCGACATGGGCACCACCTGGAGGAGCCCTGGACGTTTGCGACTTGCACTATGCCTCGCTGGCCTAGCCCTCTCACTGTACGCACTGCACGTGAAGGCGGCGCGCGCCCGCAATGAGGATTACCGCGCGCTCTGCGACGTGGGCACGGCCATCAGCTGTTCCCGCGTCTTCTCCTCTCGGTGCGTGCAGAAATGAAAAGCATTGGGTCTCTTGAAAAACAATGTACCTGACGGCCAGGTTGCCAGATGATTTTGGAGTCTGGGGTCGCAGTGTCCGCAGAATAGACA
>MARMARAISLAND4
CAGACCACGCCCTGCCCCGTGGCGGGTTCTTCCCTCCTGTGTCTGGGCTGTACTGTCGACATGGGCACCACCTGGAGGAGCCCTGGACGTTTGCGACTTGCACTATGCCTCGCTGGCCTAGCCCTCTCACTGTACGCACTGCACGTGAAGGCGGCGCGCGCCCGCAATGAGGATTACCGCGCGCTCTGCGACGTGGGCACGGCCATCAGCTGTTCCCGCGTCTTCTCCTCTCGGTGCGTGCAGAAATGAAAAGCATTGGGTCTCTTGAAAAACAGTGTACCTGACGGCCAGGTTGCCAGATGATTTTGGAGTCTGGGGTCGCAGTGTCCGCAGAATAGACA
>MARMARAISLAND5
CAGACCACGCCCTGCCCCGTGGCGGGTTCTTCCCTCCTGTGTCTGGGCTGTACTGTCGACATGGGCACCACCTGGAGGAGCCCTGGACGTTTGCGACTTGCACTATGCCTCGCTGGCCTAGCCCTCTCACTGTACGCACTGCACGTGAAGGCGGCGCGCGCCCGCAATGAGGATTACCGCGCACTCTGCGACGTGGGCACGGCCATCAGCTGTTCCCGCGTCTTCTCCTCTCGGTGCGTGCAGAAATGAAAAGCATTGGGTCTCTTGAAAAACAGTGTACCTGACGGCCAGGTTGCCAGATGATTTTGGAGTCTGGGGTCGCAGTGTCCGCAGAATAGACA
>MARMARAISLAND6
CAGACCACGCCCTGCCCCGTGGCGGGTTCTTCCCTCCTGTGTCTGGGCTGTACTGTCGACATGGGCACCACCTGGAGGAGCCCTGGACGTTTGCGACTTGCACTATGCCTCGCTGGCCTAGCCCTCTCACTGTACGCACTGCACGTGAAGGCGGCGCGCGCCCGCAATGAGGATTACCGCGCACTCTGCGACGTGGGCACGGCCATCAGCTGTTCCCGCGTCTTCTCCTCTCGGTGCGTGCAGAAATGAAAAGCATTGGGTCTCTTGAAAAACAGTGTACCTGACGGCCAGGTTGCCAGATGATTTTGGAGTCTGGGGTCGCAGTGTCCGCAGAATAGACA
>MARMARAISLAND7
CAGACCACGCCCTGCCCCGTGGCGGGTTCTTCCCTCCTGTGTCTGGGCTGTACTGTCGACATGGGCACCACCTGGAGGAGCCCTGGACGTTTGCGACTTGCACTATGCCTCGCTGGCCTAGCCCTCTCACTGTACGCACTGCACGTGAAGGCGGCGCGCGCCCGCAATGAGGATTACCGCGCGCTCTGCGACGTGGGCACGGCCATCAGCTGTTCCCGCGTCTTCTCCTCTCGGTGCGTGCAGAAATGAAAAGCATTGGGTCTCTTGAAAAACAGTGTACCTGACGGCCAGGTTGCCAGATGATTTTGGAGTCTGGGGTCGCAGTGTCCGCAGAATAGACA
>BOZCAADA3
CAGACCACGCCCTACCACGTGGCGGGTTCTTCCCTCCTGTGTCTGGGCTGTACTGTCGACATGGGCACCACCTGGAGGAGCCCTGGACGTTTGCGACTTGCACTATGCCTCGCTGGCCTAGCCCTCTCACTGTACGCACTGCACGTGAAGGCGGCGCGCGCCCGCAATGAGGATTACCGCGCGCTCTGCGACGTGGGCACGGCCATCAGCTGTTCCCGCGTCTTCTCCTCTCGGTGCGTGCAGAAATGAAAAGCATTGGGTCTCTTGAAAAACAGTGTACCTGACGGCCAGGTTGCCAGATGATTTTGGAGTCTGGGGTCGCAGTGTCCGCAGAATAGACA
>BOZCAADA4
CAGACCACGCCCTGCCCCGTGGCGGGTTCTTCCCTCCTGTGTCTGGGCTGTACTGTCGACATGGGCACCACCTGGAGGAGCCCTGGACGTTTGCGACTTGCACTATGCCTCGCTGGCCTAGCCCTCTCACTGTACGCACTGCACGTGAAGGCGGCGCGCGCCCGCAATGAGGATTACCGCGCGCTCTGCGACGTGGGCACGGCCATCAGCTGTTCCCGCGTCTTCTCCTCTCGGTGCGTGCAGAAATGAAAAGCATTGGGTCTCTTGAAAAACAGTGTACCTGACGGCCAGGTTGCCAGATGATTTTGGAGTCTGGGGTCGCAGTGTCCGCAGAATAGACA
>BOZCAADA5
CAGACCACGCCCTGCCCCGTGGCGGGTTCTTCCCTCCTGTGTCTGGGCTGTACTGTCGACATGGGCACCACCTGGAGGAGCCCTGGACGTTTGCGACTTGCACTATGCCTCGCTGGCCTAGCCCTCTCACTGTACGCACTGCACGTGAAGGCGGCGCGCGCCCGCAATGAGGATTACCGCGCGCTCTGCGACGTGGGCACGGCCATCAGCTGTTCCCGCGTCTTCTCCTCTCGGTGCGTGCAGAAATGAAAAGCATTGGGTCTCTTGAAAAACAGTGTACCTGACGGCCAGGTTGCCAGATGATTTTGGAGTCTGGGGTCGCAGTGTCCGCAGAATAGACA
>BOZCAADA6
CAGACCACGCCCTGCCCCGTGGCGGGTTCTTCCCTCCTGTGTCTGGGCTGTACTGTCGACATGGGCACCACCTGGAGGAGCCCTGGACGTTTGCGACTTGCACTATGCCTCGCTGGCCTAGCCCTCTCACTGTACGCACTGCACGTGAAGGCGGCGCGCGCCCGCAATGAGGATTACCGCGCGCTCTGCGACGTGGGCACGGCCATCAGCTGTTCCCGCGTCTTCTCCTCTCGGTGCGTGCAGAAATGAAAAGCATTGGGTCTCTTGAAAAACAGTGTACCTGACGGCCAGGTTGCCAGATGATTTTGGAGTCTGGGGTCGCAGTGTCCGCAGAATAGACA
>BOZCAADA7
CAGACCACGCCCTGCCCCGTGGCGGGTTCTTCCCTCCTGTGTCTGGGCTGTACTGTCGACATGGGCACCACCTGGAGGAGCCCTGGACGTTTGCGACTTGCACTATGCCTCGCTGGCCTAGCCCTCTCACTGTACGCACTGCACGTGAAGGCGGCGCGCGCCCGCAATGAGGATTACCGCGCGCTCTGCGACGTGGGCACGGCCATCAGCTGTTCCCGCGTCTTCTCCTCTCGGTGCGTGCAGAAATGAAAAGCATTGGGTCTCTTGAAAAACAGTGTACCTGACGGCCAGGTTGCCAGATGATTTTGGAGTCTGGGGTCGCAGTGTCCGCAGAATAGACA
>MARMARAISLAND8
CAGACCACGCCCTGCCCCGTGGCGGGTTCTTCCCTCCTGTGTCTGGGCTGTACTGTCGACATGGGCACCACCTGGAGGAGCCCTGGACGTTTGCGACTTGCACTATGCCTCGCTGGCCTAGCCCTCTCACTGTACGCACTGCACGTGAAGGCGGCGCGCGCCCGCAATGAGGATTACCGCGCACTCTGCGACGTGGGCACGGCCATCAGCTGTTCCCGCGTCTTCTCCTCTCGGTGCGTGCAGAAATGAAAAGCATTGGGTCTCTTGAAAAACAGTGTACCTGACGGCCAGGTTGCCAGATGATTTTGGAGTCTGGGGTCGCAGTGTCCGCAGAATAGACA
>GOKCEADA6
CAGACCACGCCCTGCCCCGTGGCGGGTTCTTCCCTCCTGTGTCTGGGCTGTACTGTCGACATGGGCACCACCTGGAGGAGCCCTGGACGTTTGCGACTTGCACTATGCCTCGCTGGCCTAGCCCTCTCACTGTACGCACTGCACGTGAAGGCGGCGCGCGCCCGCAATGAGGATTACCGCGCGCTCTGCGACGTGGGCACGGCCATCAGCTGTTCCCGCGTCTTCTCCTCTCGGTGCGTGCAGAAATGAAAAGCATTGGGTCTCTTGAAAAACAGTGTACCTGACGGCCAGGTTGCCAGATGATTTTGGAGTCTGGGGTCGCAGTGTCCGCAGAATAGACA
>GOKCEADA7
CAGACCACGCCCTGCCCCGTGGCGGGTTCTTCCCTCCTGTGTCTGGGCTGTACTGTCGACATGGGCACCACCTGGAGGAGCCCTGGACGTTTGCGACTTGCACTATGCCTCGCTGGCCTAGCCCTCTCACTGTACGCACTGCACGTGAAGGCGGCGCGCGCCCGCAATGAGGATTACCGCGCGCTCTGCGACGTGGGCACGGCCATCAGCTGTTCCCGCGTCTTCTCCTCTCGGTGCGTGCAGAAATGAAAAGCATTGGGTCTCTTGAAAAACAATGTACCTGACGGCCAGGTTGCCAGATGATTTTGGAGTCTGGGGTCGCAGTGTCCGCAGAATAGACA
>GOKCEADA8
CAGACCACGCCCTGCCCCGTGGCGGGTTCTTCCCTCCTGTGTCTGGGCTGTACTGTCGACATGGGCACCACCTGGAGGAGCCCTGGACGTTTGCGACTTGCACTATGCCTCGCTGGCCTAGCCCTCTCACTGTACGCACTGCACGTGAAGGCGGCGCGCGCCCGCAATGAGGATTACCGCGCGCTCTGCGACGTGGGCACGGCCATCAGCTGTTCCCGCGTCTTCTCCTCTCGGTGCGTGCAGAAATGAAAAGCATTGGGTCTCTTGAAAAACAGTGTACCTGACGGCCAGGTTGCCAGATGATTTTGGAGTCTGGGGTCGCAGTGTCCGCAGAATAGACA
>GOKCEADA9
CAGACCACGCCCTGCCCCGTGGCGGGTTCTTCCCTCCTGTGTCTGGGCTGTACTGTCGACATGGGCACCACCTGGAGGAGCCCTGGACGTTTGCGACTTGCACTATGCCTCGCTGGCCTAGCCCTCTCACTGTACGCACTGCACGTGAAGGCGGCGCGCGCCCGCAATGAGGATTACCGCGCGCTCTGCGACGTGGGCACGGCCATCAGCTGTTCCCGCGTCTTCTCCTCTCGGTGCGTGCAGAAATGAAAAGCATTGGGTCTCTTGAAAAACAGTGTACCTGACGGCCAGGTTGCCAGATGATTTTGGAGTCTGGGGTCGCAGTGTCCGCAGAATAGACA
>GOKCEADA10
CAGACCACGCCCTGCCCCGTGGCGGGTTCTTCCCTCCTGTGTCTGGGCTGTACTGTCGACATGGGCACCACCTGGAGGAGCCCTGGACGTTTGCGACTTGCACTATGCCTCGCTGGCCTAGCCCTCTCACTGTACGCACTGCACGTGAAGGCGGCGCGCGCCCGCAATGAGGATTACCGCGCGCTCTGCGACGTGGGCACGGCCATCAGCTGTTCCCGCGTCTTCTCCTCTCGGTGCGTGCAGAAATGAAAAGCATTGGGTCTCTTGAAAAACAGTGTACCTGACGGCCAGGTTGCCAGATGATTTTGGAGTCTGGGGTCGCAGTGTCCGCAGAATAGACA
>GOKCEADA11
CAGACCACGCCCTGCCCCGTGGCGGGTTCTTCCCTCCTGTGTCTGGGCTGTACTGTCGACATGGGCACCACCTGGAGGAGCCCTGGACGTTTGCGACTTGCACTATGCCTCGCTGGCCTAGCCCTCTCACTGTACGCACTGCACGTGAAGGCGGCGCGCGCCCGCAATGAGGATTACCGCGCGCTCTGCGACGTGGGCACGGCCATCAGCTGTTCCCGCGTCTTCTCCTCTCGGTGCGTGCAGAAATGAAAAGCATTGGGTCTCTTGAAAAACAGTGTACCTGACGGCCAGGTTGCCAGATGATTTTGGAGTCTGGGGTCGCAGTGTCCGCAGAATAGACA
>MERSIN1
CAGACCACGCCCTGCCCCGTGGCGGGTTCTTCCCTCCTGTGTCTGGGCTGTACTGTCGACATGGGCACCACCTGGAGGAGCCCTGGACGTTTGCGACTTGCACTATGCCTCGCTGGCCTAGCCCTCTCACTGTACGCACTGCACGTGAAGGCGGCGCGCGCCCGCAATGAGGATTACCGCGCGCTCTGCGACGTGGGCACGGCCATCAGCTGTTCCCGCGTCTTCTCCTCTCGGTGCGTGCAGAAATGAAAAGCATTGGGTCTCTTGAAAAACAGTGTACCTGACGGCCAGGTTGCCAGATGATTTTGGAGTCTGGGGTCGCAGTGTCCGCAGAATAGACA
>MERSIN2
CAGACCACGCCCTGCCCCGTGGCGGGTTCTTCCCTCCTGTGTCTGGGCTGTACTGTCGACATGGGCACCACCTGGAGGAGCCCTGGACGTTTGCGACTTGCACTATGCCTCGCTGGCCTAGCCCTCTCACTGTACGCACTGCACGTGAAGGCGGCGCGCGCCCGCAATGAGGATTACCGCGCGCTCTGCGACGTGGGCACGGCCATCAGCTGTTCCCGCGTCTTCTCCTCTCGGTGCGTGCAGAAATGAAAAGCATTGGGTCTCTTGAAAAACAGTGTACCTGACGGCCAGGTTGCCAGATGATTTTGGAGTCTGGGGTCGCAGTGTCCGCAGAATAGACA
>MERSIN3
CAGACCACGCCCTGCCCCGTGGCGGGTTCTTCCCTCCTGTGTCTGGGCTGTACTGTCGACATGGGCACCACCTGGAGGAGCCCTGGACGTTTGCGACTTGCACTATGCCTCGCTGGCCTAGCCCTCTCACTGTACGCACTGCACGTGAAGGCGGCGCGCGCCCGCAATGAGGATTACCGCGCGCTCTGCGACGTGGGCACGGCCATCAGCTGTTCCCGCGTCTTCTCCTCTCGGTGCGTGCAGAAATGAAAAGCATTGGGTCTCTTGAAAAACAGTGTACCTGACGGCCAGGTTGCCAGATGATTTTGGAGTCTGGGGTCGCAGTGTCCGCAGAATAGACA
>MERSIN4
CAGACCACGCCCTGCCCCGTGGCGGGTTCTTCCCTCCTGTGTCTGGGCTGTACTGTCGACATGGGCACCACCTGGAGGAGCCCTGGACGTTTGCGACTTGCACTATGCCTCGCTGGCCTAGCCCTCTCACTGTACGCACTGCACGTGAAGGCGGCGCGCGCCCGCAATGAGGATTACCGCGCGCTCTGCGACGTGGGCACGGCCATCAGCTGTTCCCGCGTCTTCTCCTCTCGGTGCGTGCAGAAATGAAAAGCATTGGGTCTCTTGAAAAACAGTGTACCTGACGGCCAGGTTGCCAGATGATTTTGGAGTCTGGGGTCGCAGTGTCCGCAGAATAGACA
>MERSIN5
CAGACCACGCCCTGCCCCGTGGCGGGTTCTTCCCTCCTGTGTCTGGGCTGTACTGTCGACATGGGCACCACCTGGAGGAGCCCTGGACGTTTGCGACTTGCACTATGCCTCGCTGGCCTAGCCCTCTCACTGTACGCACTGCACGTGAAGGCGGCGCGCGCCCGCAATGAGGATTACCGCGCGCTCTGCGACGTGGGCACGGCCATCAGCTGTTCCCGCGTCTTCTCCTCTCGGTGCGTGCAGAAATGAAAAGCATTGGGTCTCTTGAAAAACAGTGTACCTGACGGCCAGGTTGCCAGATGATTTTGGAGTCTGGGGTCGCAGTGTCCGCAGAATAGACA
>BIGA1
CAGACCACGCCCTGCCCCGTGGCGGGTTCTTCCCTCCTGTGTCTGGGCTGTACTGTCGACATGGGCACCACCTGGAGGAGCCCTGGACGTTTGCGACTTGCACTATGCCTCGCTGGCCTAGCCCTCTCACTGTACGCACTGCACGTGAAGGCGGCGCGCGCCCGCAATGAGGATTACCGCGCGCTCTGCGACGTGGGCACGGCCATCAGCTGTTCCCGCGTCTTCTCCTCTCGGTGCGTGCAGAAATGAAAAGCATTGGGTCTCTTGAAAAACAATGTACCTGACGGCCAGGTTGCCAGATGATTTTGGAGTCTGGGGTCGCAGTGTCCGCAGAATAGACA
>MANISA1
CAGACCACGCCCTGCCCCGTGGCGGGTTCTTCCCTCCTGTGTCTGGGCTGTACTGTCGACATGGGCACCACCTGGAGGAGCCCTGGACGTTTGCGACTTGCACTATGCCTCGCTGGCCTAGCCCTCTCACTGTACGCACTGCACGTGAAGGCGGCGCGCGCCCGCAATGAGGATTACCGCGCGCTCTGCGACGTGGGCACGGCCATCAGCTGTTCCCGCGTCTTCTCCTCTCGGTGCGTGCAGAAATGAAAAGCATTGGGTCTCTTGAAAAACAGTGTACCTGACGGCCAGGTTGCCAGATGATTTTGGAGTCTGGGGTCGCAGTGTCCGCAGAATAGACA
>MANISA2
CAGACCACGCCCTGCCCCGTGGCGGGTTCTTCCCTCCTGTGTCTGGGCTGTACTGTCGACATGGGCACCACCTGGAGGAGCCCTGGACGTTTGCGACTTGCACTATGCCTCGCTGGCCTAGCCCTCTCACTGTACGCACTGCACGTGAAGGCGGCGCGCGCCCGCAATGAGGATTACCGCGCGCTCTGCGACGTGGGCACGGCCATCAGCTGTTCCCGCGTCTTCTCCTCTCGGTGCGTGCAGAAATGAAAAGCATTGGGTCTCTTGAAAAACAGTGTACCTGACGGCCAGGTTGCCAGATGATTTTGGAGTCTGGGGTCGCAGTGTCCGCAGAATAGACA
>GELIBOLU1
CAGACCACGCCCTGCCCCGTGGCGGGTTCTTCCCTCCTGTGTCTGGGCTGTACTGTCGACATGGGCACCACCTGGAGGAGCCCTGGACGTTTGCGACTTGCACTATGCCTCGCTGGCCTAGCCCTCTCACTGTACGCACTGCACGTGAAGGCGGCGCGCGCCCGCAATGAGGATTACCGCGCGCTCTGCGACGTGGGCACGGCCATCAGCTGTTCCCGCGTCTTCTCCTCTCGGTGCGTGCAGAAATGAAAAGCATTGGGTCTCTTGAAAAACAATGTACCTGACGGCCAGGTTGCCAGATGATTTTGGAGTCTGGGGTCGCAGTGTCCGCAGAATAGACA
>GELIBOLU2
CAGACCACGCCCTGCCCCGTGGCGGGTTCTTCCCTCCTGTGTCTGGGCTGTACTGTCGACATGGGCACCACCTGGAGGAGCCCTGGACGTTTGCGACTTGCACTATGCCTCGCTGGCCTAGCCCTCTCACTGTACGCACTGCACGTGAAGGCGGCGCGCGCCCGCAATGAGGATTACCGCGCGCTCTGCGACGTGGGCACGGCCATCAGCTGTTCCCGCGTCTTCTCCTCTCGGTGCGTGCAGAAATGAAAAGCATTGGGTCTCTTGAAAAACAATGTACCTGACGGCCAGGTTGCCAGATGATTTTGGAGTCTGGGGTCGCAGTGTCCGCAGAATAGACA
>GELIBOLU3
CAGACCACGCCCTGCCCCGTGGCGGGTTCTTCCCTCCTGTGTCTGGGCTGTACTGTCGACATGGGCACCACCTGGAGGAGCCCTGGACGTTTGCGACTTGCACTATGCCTCGCTGGCCTAGCCCTCTCACTGTACGCACTGCACGTGAAGGCGGCGCGCGCCCGCAATGAGGATTACCGCGCGCTCTGCGACGTGGGCACGGCCATCAGCTGTTCCCGCGTCTTCTCCTCTCGGTGCGTGCAGAAATGAAAAGCATTGGGTCTCTTGAAAAACAATGTACCTGACGGCCAGGTTGCCAGATGATTTTGGAGTCTGGGGTCGCAGTGTCCGCAGAATAGACA
>GELIBOLU4
CAGACCACGCCCTGCCCCGTGGCGGGTTCTTCCCTCCTGTGTCTGGGCTGTACTGTCGACATGGGCACCACCTGGAGGAGCCCTGGACGTTTGCGACTTGCACTATGCCTCGCTGGCCTAGCCCTCTCACTGTACGCACTGCACGTGAAGGCGGCGCGCGCCCGCAATGAGGATTACCGCGCGCTCTGCGACGTGGGCACGGCCATCAGCTGTTCCCGCGTCTTCTCCTCTCGGTGCGTGCAGAAATGAAAAGCATTGGGTCTCTTGAAAAACAATGTACCTGACGGCCAGGTTGCCAGATGATTTTGGAGTCTGGGGTCGCAGTGTCCGCAGAATAGACA
>GELIBOLU5
CAGACCACGCCCTGCCCCGTGGCGGGTTCTTCCCTCCTGTGTCTGGGCTGTACTGTCGACATGGGCACCACCTGGAGGAGCCCTGGACGTTTGCGACTTGCACTATGCCTCGCTGGCCTAGCCCTCTCACTGTACGCACTGCACGTGAAGGCGGCGCGCGCCCGCAATGAGGATTACCGCGCGCTCTGCGACGTGGGCACGGCCATCAGCTGTTCCCGCGTCTTCTCCTCTCGGTGCGTGCAGAAATGAAAAGCATTGGGTCTCTTGAAAAACAATGTACCTGACGGCCAGGTTGCCAGATGATTTTGGAGTCTGGGGTCGCAGTGTCCGCAGAATAGACA
>ANTALYA1
CAGACCACGCCCTGCCCCGTGGCGGGTTCTTCCCTCCTGTGTCTGGGCTGTACTGTCGACATGGGCACCACCTGGAGGAGCCCTGGACGTTTGCGACTTGCACTATGCCTCGCTGGCCTAGCCCTCTCACTGTACGCACTGCACGTGAAGGCGGCGCGCGCCCGCAATGAGGATTACCGCGCGCTCTGCGACGTGGGCACGGCCATCAGCTGTTCCCGCGTCTTCTCCTCTCGGTGCGTGCAGAAATGAAAAGCATTGGGTCTCTTGAAAAACAGTGTACCTGACGGCCAGGTTGCCAGATGATTTTGGAGTCTGGGGTCGCAGTGTCCGCAGAATAGACA
>SAKARYA1
CAGACCACGCCCTGCCCCGTGGCGGGTTCTTCCCTCCTGTGTCTGGGCTGTACTGTCGACATGGGCACCACCTGGAGGAGCCCTGGACGTTTGCGACTTGCACTATGCCTCGCTGGCCTAGCCCTCTCACTGTACGCACTGCACGTGAAGGCGGCGCGCGCCCGCAATGAGGATTACCGCGCACTCTGCGACGTGGGCACGGCCATCAGCTGTTCCCGCGTCTTCTCCTCTCGGTGCGTGCAGAAATGAAAAGCATTGGGTCTCTTGAAAAACAATGTACCTGACGGCCAGGTTGCCAGATGATTTTGGAGTCTGGGGTCGCAGTGTCCGCAGAATAGACA
>ANKARA2
CAGACCACGCCCTGCCCCGTGGCGGGTTCTTCCCTCCTGTGTCTGGGCTGTACTGTCGACATGGGCACCACCTGGAGGAGCCCTGGACGTTTGCGACTTGCACTATGCCTCGCTGGCCTAGCCCTCTCACTGTACGCACTGCACGTGAAGGCGGCGCGCGCCCGCAATGAGGATTACCGCGCGCTCTGCGACGTGGGCACGGCCATCAGCTGTTCCCGCGTCTTCTCCTCTCGGTGCGTGCAGAAATGAAAAGCATTGGGTCTCTTGAAAAACAATGTACCTGACGGCCAGGTTGCCAGATGATTTTGGAGTCTGGGGTCGCAGTGTCCGCAGAATAGACA
>ANKARA3
CAGACCACGCCCTGCCCCGTGGCGGGTTCTTCCCTCCTGTGTCTGGGCTGTACTGTCGACATGGGCACCACCTGGAGGAGCCCTGGACGTTTGCGACTTGCACTATGCCTCGCTGGCCTAGCCCTCTCACTGTACGCACTGCACGTGAAGGCGGCGCGCGCCCGCAATGAGGATTACCGCGCGCTCTGCGACGTGGGCACGGCCATCAGCTGTTCCCGCGTCTTCTCCTCTCGGTGCGTGCAGAAATGAAAAGCATTGGGTCTCTTGAAAAACAATGTACCTGACGGCCAGGTTGCCAGATGATTTTGGAGTCTGGGGTCGCAGTGTCCGCAGAATAGACA
>ANKARA4
CAGACCACGCCCTGCCCCGTGGCGGGTTCTTCCCTCCTGTGTCTGGGCTGTACTGTCGACATGGGCACCACCTGGAGGAGCCCTGGACGTTTGCGACTTGCACTATGCCTCGCTGGCCTAGCCCTCTCACTGTACGCACTGCACGTGAAGGCGGCGCGCGCCCGCAATGAGGATTACCGCGCGCTCTGCGACGTGGGCACGGCCATCAGCTGTTCCCGCGTCTTCTCCTCTCGGTGCGTGCAGAAATGAAAAGCATTGGGTCTCTTGAAAAACAGTGTACCTGACGGCCAGGTTGCCAGATGATTTTGGAGTCTGGGGTCGCAGTGTCCGCAGAATAGACA
>ANKARA5
CAGACCACGCCCTGCCCCGTGGCGGGTTCTTCCCTCCTGTGTCTGGGCTGTACTGTCGACATGGGCACCACCTGGAGGAGCCCTGGACGTTTGCGACTTGCACTATGCCTCGCTGGCCTAGCCCTCTCACTGTACGCACTGCACGTGAAGGCGGCGCGCGCCCGCAATGAGGATTACCGCGCGCTCTGCGACGTGGGCACGGCCATCAGCTGTTCCCGCGTCTTCTCCTCTCGGTGCGTGCAGAAATGAAAAGCATTGGGTCTCTTGAAAAACAGTGTACCTGACGGCCAGGTTGCCAGATGATTTTGGAGTCTGGGGTCGCAGTGTCCGCAGAATAGACA
>ANKARA6
CAGACCACGCCCTGCCCCGTGGCGGGTTCTTCCCTCCTGTGTCTGGGCTGTACTGTCGACATGGGCACCACCTGGAGGAGCCCTGGACGTTTGCGACTTGCACTATGCCTCGCTGGCCTAACCCTCTCACTGTACGCACTGCACGTGAAGGCGGCGCGCGCCCGCAATGAGGATTACCGCGCGCTCTGCGACGTGGGCACGGCCATCAGCTGTTCCCGCGTCTTCTCCTCTCGGTGCGTGCAGAAATGAAAAGCATTGGGTCTCTTGAAAAACAGTGTACCTGACGGCCAGGTTGCCAGATGATTTTGGAGTCTGGGGTCACAGTGTCCGCAGAATAAACA
>ANKARA7
CAGACCACGCCCTGCCCCGTGGCGGGTTCTTCCCTCCTGTGTCTGGGCTGTACTGTCGACATGGGCACCACCTGGAGGAGCCCTGGACGTTTGCGACTTGCACTATGCCTCGCTGGCCTAGCCCTCTCACTGTACGCACTGCACGTGAAGGCGGCGCGCGCCCGCAATGAGGATTACCGCGCGCTCTGCGACGTGGGCACGGCCATCAGCTGTTCCCGCGTCTTCTCCTCTCGGTGCGTGCAGAAATGAAAAGCATTGGGTCTCTTGAAAAACAGTGTACCTGACGGCCAGGTTGCCAGATGATTTTGGAGTCTGGGGTCGCAGTGTCCGCAGAATAGACA
