# Supplementary material for: Vkorc1 gene polymorphisms confer resistance to anticoagulant rodenticide in Turkish rats
Source: PeerJ. 2023 May 2;11:e15055. doi: 10.7717/peerj.15055 (PMC10162036; doi:10.7717/peerj.15055)
Supplement: Supplemental Information 3 [file peerj-11-15055-s003.fas]

>ANKARA2
GTGGGGGCCGGGGCTTTGGGCTGGTGGATCATGTGTTAGGAGCTGACAGCATCCTCAACCAATCCAACAGTATTTTTGGTTGCATGTTCTACACCATACAGCTGTTGTTAGGTGAGTGGCTTTGCCCCCTCATGACCTGTCTTCTGAAATCCAGACCAACCCCACCTCATGTCTTGGTGACCCAGACAGTTGACAGCCAGCTGCTAATTACTGAGCAATTTCCTCACAAGGAGAACACTTAGCAGGAGTATCCAAGTTGCTTTAGGTTTAGGTAGCCAGAGGCTTGAAGGGCCCTCAAAATTTCCCACAATCTCAGTTTTATGGCAAAGACTCAATTCTT
>ANKARA7
GTGGGGGGCGGGGTTTTGGGGGGGGGGAAAAAGTGTTAAGAACCTAAACACCCCCCACCCAACCCAACACCTTTTTGGGTTGCTTGTTCAACCCCAAACCCTTTTTGTAAGGGGAGGGGTTTTCCCCCCCCTGAACCTGTTTTCAAAATCCCAAACCACCCCCCCCTCAGGTTTGGGGAACCCAAAATGTTAACACCCGCCTTGTTATTTATGGACCATTTTCCCCAAAAGGAAACCTTTAGCGGGATTATTCCAGCTTTTATGGGTTAAAGGTACCCAAGGTTTTAGGGCCCCTCCAAATCCCCCACAACCATTTTTTTATGGGCAAAATTTTTTTTTT
>ANKARA3
GTGGGGGCCGGGGTTTCGGGATGCATGGACATGTGTTACGAGATGACCTCATCCTCAACCAATCCAACAGTATTTTTGGTTGCATGTTCTACACCATACAGCTGTTGTTAGGTGAGTGGCTTTGCCCCCTCATGACCTGTCTTCTGAAATCCAGACCAACCCCACCTCATGTCTTGGTGACCCAGACAGTTGACAGCCAGCTGCTAATTACTGAGCAATTTCCTCACAAGGAGAACACTTAGCAGGAGTATCCAAGTTGCTTTAGGTTTAGGTAGCCAGAGGCTTGAAGGGCCCTCAAAATTTCCCACAATCTCAGTTTTATGGCAAAGACTCAATTCTT
>SAMSUN1
GTGGGGGCCGGGGCTTTGGGCTGGTGGAGCATGTGTTAGGAGCTGACAGCATCCTCAACCAATCCAACAGCATTTTTGGTTGCATGTTCTACACCATACAGCTGTTGTTAGGTGAGTGGCTTTGCCCCCTCATGACCTGTCTTCTGAAATCCAGACCAACCCCACCTCATGTCTTGGTGACCCAGACAGTTGACAGCCAGCTGCTAATTACTGAGCAATTTCCTCACAAGGAGAACACTTAGCAGGAGTATCCAAGTTGCTTTAGGTTTAGGTAGCCAGAGGCTTGAAGGGCCCTCAAAATTTCCCACAATCTCAGTTTTATGGCAAAGACTCAATTCTT
>ZONGULDAK3
GTGGGGGCCGGGGCTTTGGGCTGGTGGAGCATGTGTTAGGAGCTGACAGCATCCTCAACCAATCCAACAGCATTTTTGGTTGCATGTTCTACACCATACAGCTGTTGTTAGGTGAGTGGCTTTGCCCCCTCATGACCTGTCTTCTGAAATCCAGACCAACCCCACCTCATGTCTTGGTGACCCAGACAGTTGACAGCCAGCTGCTAATTACTGAGCAATTTCCTCACAAGGAGAACACTTAGCAGGAGTATCCAAGTTGCTTTAGGTTTAGGTAGCCAGAGGCTTGAAGGGCCCTCAAAATTTCCCACAATCTCAGTTTTATGGCAAAGACTCAATTCTT
>ZONGULDAK1
GTGGGGGCCGGGGCTTTGGGCTGGTGGAGCATGTGTTAGGAGCTGACAGCATCCTCAACCAATCCAACAGCATTTTTGGTTGCATGTTCTACACCATACAGCTGTTGTTAGGTGAGTGGCTTTGCCCCCTCATGACCTGTTTTTTGAAATCCAGACCAACCCCACCTCATGTCTTGGTGACCCAGACAGTTGACAGCCAGCTGCTAATTACTGAGCAATTTCCTCACAAGGAGAACACTTAGCAGGAGTATCCAAGTTGCTTTAGGTTTAGGTAGCCAGAGGCTTGAAGGGCCCTCAAAATTTCCCACAATCTCAGTTTTATGGCAAAGATTCAATTCAT
>ZONGULDAK2
GTGGGGGCCGGGGCTTTGGGCTGGTGGAGCATGTGTTAGGAGCTGACAGCATCCTCAACCAATCCAACAGCATTTTTGGTTGCATGTTCTACACCATACAGCTGTTGTTAGGTGAGTGGCTTTGCCCCCTCATGACCTGTCTTCTGAAATCCAGACCAACCCCACCTCATGTCTTGGTGACCCAGACAGTTGACAGCCAGCTGCTAATTACTGAGCAATTTCCTCACAAGGAGAACACTTAGCAGGAGTATCCAAGTTGCTTTAGGTTTAGGTAGCCAGAGGCTTGAAGGGCCCTCAAAATTTCCCACAATCTCAGTTTTATGGCAAAGACTCAATTCTT
>ANKARA4
GTGGGGGCCGGGGGTTTGGGCTGGAGGAACATGTGTTAAGAGCTGACAGCATCCTCAACCAATCCAACAGTATTTTTGGGTGCATGTTCTACACCATACGGATGTTGTTAGGTGAGTGGCTTTACCCCCTCATGACCTGTCTTCTGAAATCCAGACCAACCCCACCTCATGTCTTGGTGACCCAGACAGTTGACAGCCAGCTGCTAATTACTGAGCAATTTCCTCACAAGGAGAACACTTAGCAGGAGTATCCAAGTTGCTTTAGGTTTAGGTAGCCAGAGGCTTGAAGGGCCCTCAAAATTTCCCACAATCTCAGTTTTATGGCAAAGACTCAATTCTT
>ANKARA5
GTGGGGGCCGTGGGTTTGGGCTGGTGGGACATGTGTTAGGAGCTGACAGCATCCTCAACCAATCCAACAGTATTTTTGGTTGCATGTTCTACACCATACAGCTGTTGTTAGGTGAGTGGCTTTGCCCCCTCATGACCTGTCTTCTGAAATCCAGACCAACCCCACCTCATGTCTTGGTGACCCAGACAGTTGACAGCCAGCTGCTAATTACTGAGCAATTTCCTCACAAGGAGAACACTTAGCAGGAGTATCCAAGTTGCTTTAGGTTTAGGTAGCCAGAGGCTTGAAGGGCCCTCAAAATTTCCCACAATCTCAGTTTTATGGCAAAGACTCAATTCTT
>ANKARA9
GTGGGGGCCGGGGCTTTGTTCTGGTGGAGCATGTGTTAGGAGCTGACAGCATCCTCCCCCAACCCAACAGCATATTTGGTTGCATGTTCTACACCTTACAGCTGTTGCTAGGTGAGTGGCTGTGCCCCCCCATGACCTGTCTTCTGAAATCCAGACCAACCCCCCCACATGCCTTGGTGACCCACACAGATGACAGCCAGCTGCTAATTACTGAGCAATTTCCTCCCAAGGAAGACACTTACTAGGAGTATCCAACCTGCTTGATGTTTAGGTAGCCAGAGGCTTGAAGGGCCCTCCAAATTTCCCACAATCTGAGTTTTATGGCAAAGACTCAATTCTT
>ANKARA10
GTGGGGGCCGGGGCTTTGGGCTGGTGGAGCATGTGTTAGGAGCTGACAGCATCCTCAACCAATCCAACAGCATATTTGGTTGCATGTTCTACACCTTACAGCTGTTGCTAGGTGAGTGGCTTTGCCCCCTCATGACCTGTCTTCTGAAATCCACACCACCCCCCCCTCATGTTTTGGTGACCCACACAGTTGACAGCCAGCTGCTAATTACTGAGCAATTTCCTCACAAGGAGAACACTTATCAGGAGTATCCAACTTGCTTTAGGTTTAGGTAGCCAGAGGCTTGAAGGGCCCTCAAAATTTCCCACAATCTGAGTTTTATGGCAAAGACTCAATTCTT
>ANKARA1
GTGGGGGCCGGGGCTTTGGGCTGGTGGAGCATGTGTTAGGAGCTGACAGCATCCTCAACCAATCCAACAGCATTTTTGGTTGCATGTTCTACACCATACAGCTGTTGTTAGGTGAGTGGCTTTGCCCCCTCATGACCTGTCTTCTGAAATCCAGACCAACCCCACCTCATGTCTTGGTGACCCAGACAGTTGACAGCCAGCTGCTAATTACTGAGCAATTTCCTCACAAGGAGAACACTTAGCAGGAGTATCCAAGTTGCTTTAGGTTTAGGTAGCCAGAGGCTTGAAGGGCCCTCAAAATTTCCCACAATCTCAGTTTTATGGCAAAGACTCAATTCTT
>TEKIRDAG1
GTGGGGGCCGGGGCTTTGGGCTGGTGGAGCATGTGTTAGGAGCTGACAGCATCCTCAACCAATCCAACAGCATATTTGGTTGCATGTTCTACACCATACAGCTGTTGTTAGGTGAGTGGCTTTGCCCCCTCATGACCTGTCTTCTGAAATCCAGACCAACCCCACCTCATGTCTTGGTGACCCAGACAGTTGACAGCCAGCTGCTAATTACTGAGCAATTTCCTCACAAGGAGAACACTTAGCAGGAGTATCCAAGTTGCTTTAGGTTTAGGTAGCCAGAGGCTTGAAGGGCCCTCAAAATTTCCCACAATCTCAGTTTTATGGCAAAGACTCAATTCTT
>TEKIRDAG3
GTGGGGGCCGGGGCTTTGTTCTGGTGGAGCATGTGTTAGGAGCTGACAGCATCCTCACCCAACCCAACAGCATATTTGGTTGCATGTTCTACCCCTTCCAGCTGTTGCTAGGTGAGTGGCTTTGCCCCCTCATGACCTGCCTTCTGAAATCCAGACCAGCCCCCCCTCATGTCTTGGTGACCCACACAGATGACAGCCAGCTGCTAATTACTGAGCAATTTCCTCCCAAGGAGGACACTTACCAGGAGTATCCAACTTGCTTTATGTTTAGGTAGCCAGAGGCTTGAAGGGCCCTCCAAATTTCCCACAATCTGAGTTTTATGGTTAAGACTCAATTCCT
>IGDIR1
GTGGGGGCCGGGGCTTTGGGCTGGTGGAGCATGTGTTAGGAGCTGACAGCATCCTCAACCAATCCAACAGCATTTTTGGTTGCATGTTCTACACCATACAGCTGTTGTTAGGTGAGTGGCTTTGCCCCCTCATGACCTGTCTTCTGAAATCCAGACCAACCCCACCTCATGTCTTGGTGACCCAGACAGTTGACAGCCAGCTGCTAATTACTGAGCAATTTCCTCACAAGGAGAACACTTAGCAGGAGTATCCAAGTTGCTTTAGGTTTAGGTAGCCAGAGGCTTGAAGGGCCCTCAAAATTTCCCACAATCTCAGTTTTATGGCAAAGACTCAATTCTT
>EDIRNE2
GTGGGGGCCGGGGCTTTGGGCTGGTGGAGCATGTGTTAGGAGCTGACAGCATCCTCAACCAATCCAACAGCATTTTTGGTTGCATGTTCTACACCATACAGCTGTTGTTAGGTGAGTGGCTTTGCCCCCTCATGACCTGTCTTCTGAAATCCAGACCAACCCCACCTCATGTCTTGGTGACCCAGACAGTTGACAGCCAGCTGCTAATTACTGAGCAATTTCCTCACAAGGAGAACACTTAGCAGGAGTATCCAAGTTGCTTTAGGTTTAGGTAGCCAGAGGCTTGAAGGGCCCTCAAAATTTCCCACAATCTCAGTTTTATGGCAAAGACTCAATTCTT
>EDIRNE3
GTGGGGGCCGGGGCTTTGGGCTGGTGGAGCATGTGTTAGGAGCTGACAGCATCCTCAACCAATCCAACAGCATATTTGGTTGCATGTTCTACACCATACAGCTGTTGTTAGGTGAGTGGCTTTGCCCCCTCATGACCTGTCTTCTGAAATCCAGACCAACCCCACCTCATGTCTTGGTGACCCAGACAGTTGACAGCCAGCTGCTAATTACTGAGCAATTTCCTCACAAGGAGAACACTTAGCAGGAGTATCCAAGTTGCTTTAGGTTTAGGTAGCCAGAGGCTTGAAGGGCCCTCAAAATTTCCCACAATCTCAGTTTTATGGCAAAGACTCAATTCTT
>EDIRNE1
GTGGGGGCCGGGGCTTTGGGCTGGTGGAGCATGTGTTAGGAGCTGACAGCATCCTCAACCAATCCAACAGCATTTTTGGTTGCATGTTCTACACCATACAGCTGTTGTTAGGTGAGTGGCTTTGCCCCCTCATGACCTGTCTTCTGAAATCCAGACCAACCCCACCTCATGTCTTGGTGACCCAGACAGTTGACAGCCAGCTGCTAATTACTGAGCAATTTCCTCACAAGGAGAACACTTAGCAGGAGTATCCAAGTTGCTTTAGGTTTAGGTAGCCAGAGGCTTGAAGGGCCCTCAAAATTTCCCACAATCTCAGTTTTATGGCAAAGACTCAATTCTT
>TEKIRDAG2
GGGGGGGGGGGGGTTTTGGGGGGGGGGGGAAGGGGTTAGGGGGTGAAACCCCCCCCCCCCACCCCCACAATTTTTGGGGGGGGGTTTTCCCCCCCAAACAGTTTTTGTGAGGGGGGGGGGTTTTCCCCCCCTTGACCTGTTTTTAAAAACCCAAACCCCCCCCCCCTGGTGTTTGGGGACCCCAAAAGTTTGACACCCCCCTTGTTATTTTTGGGAATTTTCCCCCCAAGGGAAACCTTTTCCGGGAGATTCCCAGTTTTTTTTGGTTTAGGTGCCCCAAGGTTTTAAGGGCCCCCAAAATTCCCCACAATCTCCCTTTTTTGGGAAAAACCTCTTTTTT
>GOKCEADA1
GGGGGGGCCGGGGCTTTGGGCTGGGGGAGCATGGGTTAGGAGCTGACAGCATCCTCAACCAATCCAACAGAAAATTTGGTGGCATGTTCTACCCCTTACAGTTGTTGTAAGGGGAGGGGTTTTGCCCCCTCAGGACCTGTCTTCTGAAATCCAAACCACCCCCCCCTCAGGTTTGGGGGACCCAAACGGTTAACACCCAGCTGCTAATTACGGAGAAATTTCCTCACAAGGAGAACACTTAGCAGGAGTATCCAAGTTGCTTTAGGTTTAGGTAGCCAGAGGCTTGAAGGGCCCTCAAAATTTCCCACAATCCCATTTTTTTTTTTTTTTTTTTTTTTTT
>ISTANBUL1
GTGGGGGCCGGGGCTTTGGGCTGGTGGAGCATGTGTTAGGAGCTGACAGCATCCTCAACCAATCCAACAGCATATTTGGTTGCATGTTCTACACCATACAGCTGTTGTTAGGTGAGTGGCTTTGCCCCCTCATGACCTGTCTTCTGAAATCCAGACCAACCCCACCTCATGTCTTGGTGACCCAGACAGTTGACAGCCAGCTGCTAATTACTGAGCAATTTCCTCACAAGGAGAACACTTAGCAGGAGTATCCAAGTTGCTTTAGGTTTAGGTAGCCAGAGGCTTGAAGGGCCCTCAAAATTTCCCACAATCTCAGTTTTATGGCAAAGACTCAATTCTT
>MANISA1
GTGGGGGCCGGGGCTTTGGGCTGGTGGAGCATGTGTTAGGAGCTGACAGCATCCTCAACCAATCCAACAGCATTTTTGGTTGCATGTTCTACACCATACAGCTGTTGTTAGGTGAGTGGCTTTGCCCCCTCATGACCTGTCTTCTGAAATCCAGACCAACCCCACCTCATGTCTTGGTGACCCAGACAGTTGACAGCCAGCTGCTAATTACTGAGCAATTTCCTCACAAGGAGAACACTTAGCAGGAGTATCCAAGTTGCTTTAGGTTTAGGTAGCCAGAGGCTTGAAGGGCCCTCAAAATTTCCCACAATCTCAGTTTTATGGCAAAGACTCAATTCTT
>MANISA2
GTGGGGGCCGGGGCTTTGGGCTGGTGGAGCATGTGTTAGGAGCTGACAGCATCCTCAACCAATCCAACAGCATATTTGGTTGCATGTTCTACACCTTACAGCTGTTGCTAGGTGAGTGGCTTTGCCCCCTCATGACCTGTCTTCTGAAATCCAGACCAGCCCCACCTCATGTCTTGGTGACCCAGACAGTTGACAGCCAGCTGCTAATTACTGAGCAATTTCCTCACAAGGAGAACACTTAGCAGGAGTATCCAAGTTGCTTTAGGTTTAGGTAGCCAGAGGCTTGAAGGGCCCTCAAAATTTCCCACAATCTGAGTTTTATGGCAAAGACTCAATTCTT
>ANKARA8
GTGGGGGCCGGGGTTTTTGGGGGGGGGGGAAGGGGTTAAAAGTTGAAACCCCCCCCCCAACCCCCCACAATTTTTTGTGGGGGGTTTCCCCCCCTAAAGAGTTTTTTTTAGGGGAGGGGGTTTTCCCCCCCTTAACCTGTTTTTAAAAAACCAAACCCCCCCCCCCAGGTGTTTGGGGACCCCAAAACTTTTACACCCCCCTTGTTATTATAGAAAATTTTTCCCCCAAGGGAAACCTTTTTCGGGGGATTCCCAGTTTTTTTGGGTTTAGGGGGCCCAAGATTTTAGGGGCCCCCAAAATCCCCCACAACCTCTTTTTTTTGGGGAAAATTTTTTTTTT
>ANKARA11
GTGGGGGCCGGGGCTTTGGGCTGGTGGAGCATGTGTTAGGAGCTGACAGCATCCTCAACCAATCCAACAGCATTTTTGGTTGCATGTTCTACACCATACAGCTGTTGTTAGGTGAGTGGCTTTGCCCCCTCATGACCTGTCTTCTGAAATCCAGACCAACCCCACCTCATGTCTTGGTGACCCAGACAGTTGACAGCCAGCTGCTAATTACTGAGCAATTTCCTCACAAGGAGAACACTTAGCAGGAGTATCCAAGTTGCTTTAGGTTTAGGTAGCCAGAGGCTTGAAGGGCCCTCAAAATTTCCCACAATCTCAGTTTTATGGCAAAGACTCAATTCTT
>ANKARA6
GTGGGGGCCGGGGCTTTGGGCTGGTGGAGCATGTGTTAGGAGCTGACAGCATCCTCAACCAATCCAACAGCATTTTTGGTTGCATGTTCTACACCATACAGCTGTTGTTAGGTGAGTGGCTTTGCCCCCTCATGACCTGTCTTCTGAAATCCAGACCAACCCCACCTCATGTCTTGGTGACCCAGACAGTTGACAGCCAGCTGCTAATTACTGAGCAATTTCCTCACAAGGAGAACACTTAGCAGGAGTATCCAAGTTGCTTTAGGTTTAGGTAGCCAGAGGCTTGAAGGGCCCTCAAAATTTCCCACAATCTCAGTTTTATGGCAAAGACTCAATTCTT
