# Supplementary material for: Vkorc1 gene polymorphisms confer resistance to anticoagulant rodenticide in Turkish rats
Source: PeerJ. 2023 May 2;11:e15055. doi: 10.7717/peerj.15055 (PMC10162036; doi:10.7717/peerj.15055)
Supplement: Supplemental Information 4 [file peerj-11-15055-s004.fas]

>TEKIRDAG1
GTGGGGGCCGGGGCTTTGGGCTGGTGGAGCATGTGTTAGGAGCTGACAGCATCCTCAACCAATCCAACAGCATATTTGGTTGCATGTTCTACACCTTACAGCTGTTGCTAGGTGAGTGGCTTTGCCCCCTCATGACCTGTCTTCTGAAATCCAGACCAGCCCCACCTCATGTCTTGGTGACCCAGACAGTTGACAGCCAGCTGCTAATTACTGAGCAATTTCCTCACAAGGAGAACACTTAGCAGGAGTATCCAAGTTGCTTTAGGTTTAGGTAGCCAGAGGCTTGAAGGGCCCTCAAAATTTCCCACAATCTGAGTTTTATGGCAAAGACTCAATTCTT
>ANAFARTALAR4
GTGGGGGCCGGGGCTTTGGGCTGGTGGAGCATGTGTTAGGAGCTGACAGCATCCTCAACCAATCCAACAGCATATTTGGTTGCATGTTCTACACCTTACAGCTGTTGCTAGGTGAGTGGCTTTGCCCCCTCATGACCTGTCTTCTGAAATCCAGACCAGCCCCACCTCATGTCTTGGTGACCCAGACAGTTGACAGCCAGCTGCTAATTACTGAGCAATTTCATCACAAGGAGAACACTTAGCAGGAGTATCCAAGTTGCTTTAGGTTTAGGTAGCCAGAGGCTTGAAGGGCCCTCAAAATTTCCCACAATCTGAGTTTTATGGCAAAGACTCAATTCTT
>ANAFARTALAR5
GTGGGGGCCGGGGCTTTGGGCTGGTGGAGCATGTGTTAGGAGCTGACAGCATCCTCAACCAATCCAACAGCATATTTGGTTGCATGTTCTACACCTTACAGCTGTTGCTAGGTGAGTGGCTTTGCCCCCTCATGACCTGTCTTCTGAAATCCAGACCAGCCCCACCTCATGTCTTGGTGACCCAGACAGTTGACAGCCAGCTGCTAATTACTGAGCAATTTCCTCACAAGGAGAACACTTAGCAGGAGTATCCAAGTTGCTTTAGGTTTAGGTAGCCAGAGGCTTGAAGGGCCCTCAAAATTTCCCACAATCTGAGTTTTATGGCAAAGACTCAATTCTT
>ANAFARTALAR1
GTGGGGGCCGGGGCTTTGGGCTGGTGGAGCATGTGTTAGGAGCTGACAGCATCCTCAACCAATCCAACAGCATATTTGGTTGCATGTTCTACACCTTACAGCTGTTGCTAGGTGAGTGGCTTTGCCCCCTCATGACCTGTCTTCTGAAATCCAGACCAGCCCCACCTCATGTCTTGGTGACCCAGACAGTTGACAGCCAGCTGCTAATTACTGAGCAATTTCCTCACAAGGAGAACACTTAGCAGGAGTATCCAAGTTGCTTTAGGTTTAGGTAGCCAGAGGCTTGAAGGGCCCTCAAAATTTCCCACAATCTGAGTTTTATGGCAAAGACTCAATTCTT
>ANAFARTALAR2
GTGGGGGCCGGGGCTTTGGGCTGGTGGAGCATGTGTTAGGAGCTGACAGCATCCTCAACCAATCCAACAGCATTTTTGGTTGCATGTTCTACACCATACAGCTGTTGTTAGGTGAGTGGCTTTGCCCCCTCATGACCTGTCTTCTGAAATCCAGACCAACCCCACCTCATGTCTTGGTGACCCAGACAGTTGACAGCCAGCTGCTAATTACTGAGCAATTTCCTCACAAGGAGAACACTTAGCAGGAGTATCCAAGTTGCTTTAGGTTTAGGTAGCCAGAGGCTTGAAGGGCCCTCAAAATTTCCCACAATCTCAGTTTTATGGCAAAGACTCAATTCTT
>BIGALI4
GTGGGGGCCGGGGCTTTGGGCTGGTGGAGCATGTGTTAGGAGCTGACAACATCCTCCACCAATCCTCCAGCATATTTGGTTGCATGTTCTACACCTTACAACTGTTGCTAGGTGAGTGGCTTTGCCCCCTCATGACCTGTCTTCTGAAATCCAGACCAGCCCCACCTCATGTCTTGGTGACCCACACAATTGACAGCCACCTGCTAATTACTGAGCAATTTCCTCACAAGGAGAACACTTATCAGGAGTATCCTCGTTGCTTTAGGTTTAGGTAGCCCGAGGATTGAAGGGCCCTCATAATTTCCCACAATCTGAGTTTTATTGTTTAGACTCATTTCTT
>BIGALI2
GTGGGGGCCGGGGCTTTGGGCTGGTGGAGCATGTGTTAGGAGCTGACAGCATCCTCAACCAATCCAACAGCATATTTGGTTGCATGTTCTACACCTTACAGCTGTTGCTAGGTGAGTGGCTTTGCCCCCTCATGACCTGTCTTCTGAAATCCAGACCAGCCCCACCTCATGTCTTGGTGACCCAGACAGTTGACAGCCAGCTGCTAATTACTGAGCAATTTCCTCACAAGGAGAACACTTAGCAGGAGTATCCAAGTTGCTTTAGGTTTAGGTAGCCAGAGGCTTGAAGGGCCCTCAAAATTTCCCACAATCTGAGTTTTATGGCAAAGACTCAATTCTT
>BIGALI3
GGGGGGGCCGGGGTTTTGGGCTGGGGGAGCATGGGTTAGGAGCTGACAGCATCCTCAACCAATCCAACAGCATATTTGGTTGCATGTTCTACCCCTTACAGCTGTTGTTAGGGGAGGGGTTTTGCCCCCTCATGACCTGTCTTCTGAAATCCAAACCACCCCCCCCTCAGGTCTGGGGGACCCAAACGGTTGACAGCCAGCTGCTAATTACTGAGCAATTTCCTCACAAGGAAAACACTTACCAGGAGTATCCAAGTTGCTTTAGGTTTAGGAAGCCAAAGGTTTGAAGGGCCCTCAAAATTTCCCACAATCTCAGTTTTTTTTTTTTTTTTTTTTTTTC
>ANAFARTALAR3
GTGGGGGCCGGGGCTTTGGGCTGGTGGAGCATGTGTTAGGAGCTGACAGCATCCTCAACCAATCCAACAGCATATTTGGTTGCATGTTCTACACCTTACAGCTGTTGCTAGGTGAGTGGCTTTGCCCCCTCATGACCTGTCTTCTGAAATCCAGACCAGCCCCACCTCATGTCTTGGTGACCCAGACAGTTGACAGCCAGCTGCTAATTACTGAGCAATTTCCTCACAAGGAGAACACTTAGCAGGAGTATCCAAGTTGCTTTAGGTTTAGGTAGCCAGAGGCTTGAAGGGCCCTCAAAATTTCCCACAATCTGAGTTTTATGGCAAAGACTCAATTCTT
>BIGALI1
GTGGGGGCCGGGGCTTTGGGCTGGTGGAGCATGTGTTAGGAGCTGACAGCATCCTCAACCAATCCAACAGCATATTTGGTTGCATGTTCTACACCTTACAGCTGTTGCTAGGTGAGTGGCTTTGCCCCCTCATGACCTGTCTTCTGAAATCCAGACCAGCCCCACCTCATGTCTTGGTGACCCAGACAGTTGACAGCCAGCTGCTAATTACTGAGCAATTTCCTCACAAGGAGAACACTTAGCAGGAGTATCCAAGTTGCTTTAGGTTTAGGTAGCCAGAGGCTTGAAGGGCCCTCAAAATTTCCCACAATCTGAGTTTTATGGCAAAGACTCAATTCTT
>MARMARAISLAND2
GTGGGGGCCGGGGCTTTGGGCTGGTGGAGCATGTGTTAGGAGCTGACAGCATCCTCAACCAATCCAACAGCATATTTGGTTGCATGTTCTACACCTTACAGCTGTTGCTAGGTGAGTGGCTTTGCCCCCTCATGACCTGTCTTCTGAAATCCAGACCAGCCCCACCTCATGTCTTGGTGACCCAGACAGTTGACAGCCAGCTGCTAATTACTGAGCAATTTCCTCACAAGGAGAACACTTAGCAGGAGTATCCAAGTTGCTTTAGGTTTAGGTAGCCAGAGGCTTGAAGGGCCCTCAAAATTTCCCACAATCTGAGTTTTATGGCAAAGACTCAATTCTT
>MARMARAISLAND4
GTGGGGGCCGGGGCTTTGGGCTGGTGGAGCATGTGTTAGGAGCTGACAGCATCCTCAACCAATCCAACAGCATATTTGGTTGCATGTTCTACACCTTACAGCTGTTGCTAGGTGAGTGGCTTTGCCCCCTCATGACCTGTCTTCTGAAATCCAGACCAGCCCCACCTCATGTCTTGGTGACCCAGACAGTTGACAGCCAGCTGCTAATTACTGAGCAATTTCCTCACAAGGAGAACACTTAGCAGGAGTATCCAAGTTGCTTTAGGTTTAGGTAGCCAGAGGCTTGAAGGGCCCTCAAAATTTCCCACAATCTGAGTTTTATGGCAAAGACTCAATTCTT
>BOZCAADA6
GTGGGGGCCGGGGCTTTGGGCTGGTGGAGCATGTGTTAGGAGCTGACAGCATCCTCAACCAATCCAACAGCATATTTGGTTGCATGTTCTACACCTTACAGCTGTTGCTAGGTGAGTGGCTTTGCCCCCTCATGACCTGTCTTCTGAAATCCAGACCAGCCCCACCTCATGTCTTGGTGACCCAGACAGTTGACAGCCAGCTGCTAATTACTGAGCAATTTCCTCACAAGGAGAACACTTAGCAGGAGTATCCAAGTTGCTTTAGGTTTAGGTAGCCAGAGGCTTGAAGGGCCCTCAAAATTTCCCACAATCTGAGTTTTATGGCAAAGACTCAATTCTT
>GOKCEADA2
GTGGGGGCCGGGGCTTTGGGCTGGTGGAGCATGTGTTAGGAGCTGACAGCATCCTCAACCAATCCAACAGCATATTTGGTTGCATGTTCTACACCTTACAGCTGTTGCTAGGTGAGTGGCTTTGCCCCCTCATGACCTGTCTTCTGAAATCCAGACCAGCCCCACCTCATGTCTTGGTGACCCAGACAGTTGACAGCCAGCTGCTAATTACTGAGCAATTTCCTCACAAGGAGAACACTTAGCAGGAGTATCCAAGTTGCTTTAGGTTTAGGTAGCCAGAGGCTTGAAGGGCCCTCAAAATTTCCCACAATCTGAGTTTTATGGCAAAGACTCAATTCTT
>GOKCEADA3
GTGGGGGCCGGGGCTTTGGGCTGGTGGAGCATGTGTTAGGAGCTGACAGCATCCTCAACCAATCCAACAGCATATTTGGTTGCATGTTCTACACCTTACAGCTGTTGCTAGGTGAGTGGCTTTGCCCCCTCATGACCTGTCTTCTGAAATCCAGACCAGCCCCACCTCATGTCTTGGTGACCCAGACAGTTGACAGCCAGCTGCTAATTACTGAGCAATTTCCTCACAAGGAGAACACTTAGCAGGAGTATCCAAGTTGCTTTAGGTTTAGGTAGCCAGAGGCTTGAAGGGCCCTCAAAATTTCCCACAATCTGAGTTTTATGGCAAAGACTCAATTCTT
>GOKCEADA4
GTGGGGGCCGGGGCTTTGGGCTGGTGGAGCATGTGTTAGGAGCTGACAGCATCCTCAACCAATCCAACAGCATATTTGGTTGCATGTTCTACACCTTACAGCTGTTGCTAGGTGAGTGGCTTTGCCCCCTCATGACCTGTCTTCTGAAATCCAGACCAGCCCCACCTCATGTCTTGGTGACCCAGACAGTTGACAGCCAGCTGCTAATTACTGAGCAATTTCCTCACAAGGAGAACACTTAGCAGGAGTATCCAAGTTGCTTTAGGTTTAGGTAGCCAGAGGCTTGAAGGGCCCTCAAAATTTCCCACAATCTGAGTTTTATGGCAAAGACTCAATTCTT
>GOKCEADA5
GTGGGGGCCGGGGCTTTGGGCTGGTGGAGCATGTGTTAGGAGCTGACAGCATCCTCAACCAATCCAACAGCATATTTGGTTGCATGTTCTACACCTTACAGCTGTTGCTAGGTGAGTGGCTTTGCCCCCTCATGACCTGTCTTCTGAAATCCAGACCAGCCCCACCTCATGTCTTGGTGACCCAGACAGTTGACAGCCAGCTGCTAATTACTGAGCAATTTCCTCACAAGGAGAACACTTAGCAGGAGTATCCAAGTTGCTTTAGGTTTAGGTAGCCAGAGGCTTGAAGGGCCCTCAAAATTTCCCACAATCTGAGTTTTATGGCAAAGACTCAATTCTT
>BOZCAADA3
GTGAGGGCCGGGGCTTTGGGCTGGTGGAGCATGTGTTAGGAGCTGACAGCATCCTCAACCAATCCAACAGCATATTTGGTTGCATGTTCTACACCTTACAGCTGTTGCTAGGTGAGTGGCTTTGCCCCCTCATGACCTGTCTTCTGAAATCCAGACCAGCCCCACCTCATGTCTTGGTGACCCAGACAGTTGACAGCCAGCTGCTAATTACTGAGCAATTTCCTCACAAGGAGAACACTTAGCAGGAGTATCCAAGTTGCTTTAGGTTTAGGTAGCCAGAGGCTTGAAGGGCCCTCAAAATTTCCCACAATCTGAGTTTTATGGCAAAGACTCAATTCTT
>MARMARAISLAND8
GTGGGGGCCGGGGCTTTGGGCTGGTGGAGCATGTGTTAGGAGCTGACAGCATCCTCAACCAATCCAACAGCATATTTGGTTGCATGTTCTACACCTTACAGCTGTTGCTAGGTGAGTGGCTTTGCCCCCTCATGACCTGTCTTCTGAAATCCACACCACCCCCACCTCATGTCTTGGTGACCCAGACAGTTGACAGCCACCTGCTAATTACTGAGCAATTTCCTCACAAGGAGAACACTTATCAGGAGTATCCAAGTTGCTTTAGGTTTAGGTAGCCAGAGGCTTGAAGGGCCCTCAAAATTTCCCACAATCTGAGTTTTATGGTAAAGACTCATTTCTT
>MARMARAISLAND1
GTGGGGGCCGGGGCTTTGGGCTGGTGGAGCATGTGTTAGGAGCTGACAGCATCCTCAACCAATCCAACAGCATATTTGGTTGCATGTTCTACACCTTACAGCTGTTGCTAGGTGAGTGGCTTTGCCCCCTCATGACCTGTCTTCTGAAATCCAGACCAGCCCCACCTCATGTCTTGGTGACCCAGACAGTTGACAGCCAGCTGCTAATTACTGAGCAATTTCCTCACAAGGAGAACACTTAGCAGGAGTATCCAAGTTGCTTTAGGTTTAGGTAGCCAGAGGCTTGAAGGGCCCTCAAAATTTCCCACAATCTGAGTTTTATGGCAAAGACTCAATTCTT
>MARMARAISLAND5
GTGGGGGCCGGGGCTTTGGGCTGGTGGAGCATGTGTTAGGAGCTGACAGCATCCTCAACCAATCCAACAGCATATTTGGTTGCATGTTCTACACCTTACAGCTGTTGCTAGGTGAGTGGCTTTGCCCCCTCATGACCTGTCTTCTGAAATCCAGACCAGCCCCACCTCATGTCTTGGTGACCCAGACAGTTGACAGCCAGCTGCTAATTACTGAGCAATTTCCTCACAAGGAGAACACTTAGCAGGAGTATCCAAGTTGCTTTAGGTTTAGGTAGCCAGAGGCTTGAAGGGCCCTCAAAATTTCCCACAATCTGAGTTTTATGGCAAAGACTCAATTCTT
>MARMARAISLAND6
GTGGGGGCCGGGGCTTTGGGCTGGTGGAGCATGTGTTAGGAGCTGACAGCATCCTCAACCAATCCAACAGCATATTTGGTTGCATGTTCTACACCTTACAGCTGTTGCTAGGTGAGTGGCTTTGCCCCCTCATGACCTGTCTTCTGAAATCCAGACCAGCCCCACCTCATGTCTTGGTGACCCAGACAGTTGACAGCCAGCTGCTAATTACTGAGCAATTTCCTCACAAGGAGAACACTTAGCAGGAGTATCCAAGTTGCTTTAGGTTTAGGTAGCCAGAGGCTTGAAGGGCCCTCAAAATTTCCCACAATCTGAGTTTTATGGCAAAGACTCAATTCTT
>MARMARAISLAND7
GTGGGGGCCGGGGCTTTGGGCTGGTGGAGCATGTGTTAGGAGCTGACAGCATCCTCAACCAATCCAACAGCATATTTGGTTGCATGTTCTACACCTTACAGCTGTTGCTAGGTGAGTGGCTTTGCCCCCTCATGACCTGTCTTCTGAAATCCAGACCAGCCCCACCTCATGTCTTGGTGACCCAGACAGTTGACAGCCAGCTGCTAATTACTGAGCAATTTCCTCACAAGGAGAACACTTAGCAGGAGTATCCAAGTTGCTTTAGGTTTAGGTAGCCAGAGGCTTGAAGGGCCCTCAAAATTTCCCACAATCTGAGTTTTATGGCAAAGACTCAATTCTT
>BOZCAADA1
GTGGGGGCCGGGGCTTTGGGCTGGTGGAGCATGTGTTAGGAGCTGACAGCATCCTCAACCAATCCAACAGCATATTTGGTTGCATGTTCTACACCTTACAGCTGTTGCTAGGTGAGTGGCTTTGCCCCCTCATGACCTGTCTTCTGAAATCCAGACCAGCCCCACCTCATGTCTTGGTGACCCAGACAGTTGACAGCCAGCTGCTAATTACTGAGCAATTTCCTCACAAGGAGAACACTTAGCAGGAGTATCCAAGTTGCTTTAGGTTTAGGTAGCCAGAGGCTTGAAGGGCCCTCAAAATTTCCCACAATCTGAGTTTTATGGCAAAGACTCAATTCTT
>BOZCAADA2
GTGGGGGCCGGGGCTTTGGGCTGGTGGAGCATGTGTTAGGAGCTGACAGCATCCTCAACCAATCCAACAGCATATTTGGTTGCATGTTCTACACCTTACAGCTGTTGCTAGGTGAGTGGCTTTGCCCCCTCATGACCTGTCTTCTGAAATCCAGACCAGCCCCACCTCATGTCTTGGTGACCCAGACAGTTGACAGCCAGCTGCTAATTACTGAGCAATTTCCTCACAAGGAGAACACTTAGCAGGAGTATCCAAGTTGCTTTAGGTTTAGGTAGCCAGAGGCTTGAAGGGCCCTCAAAATTTCCCACAATCTGAGTTTTATGGCAAAGACTCAATTCTT
>BOZCAADA7
GTGGGGGCCGGGGCTTTGGGCTGGTGGAGCATGTGTTAGGAGCTGACAGCATCCTCAACCAATCCAACAGCATATTTGGTTGCATGTTCTACACCTTACAGCTGTTGCTAGGTGAGTGGCTTTGCCCCCTCATGACCTGTCTTCTGAAATCCAGACCAGCCCCACCTCATGTCTTGGTGACCCAGACAGTTGACAGCCAGCTGCTAATTACTGAGCAATTTCCTCACAAGGAGAACACTTAGCAGGAGTATCCAAGTTGCTTTAGGTTTAGGTAGCCAGAGGCTTGAAGGGCCCTCAAAATTTCCCACAATCTGAGTTTTATGGCAAAGACTCAATTCTT
>BOZCAADA4
GTGGGGGCCGGGGCTTTGGGCTGGTGGAGCATGTGTTAGGAGCTGACAGCATCCTCAACCAATCCAACAGCATATTTGGTTGCATGTTCTACACCTTACAGCTGTTGCTAGGTGAGTGGCTTTGCCCCCTCATGACCTGTCTTCTGAAATCCAGACCAGCCCCACCTCATGTCTTGGTGACCCAGACAGTTGACAGCCAGCTGCTAATTACTGAGCAATTTCCTCACAAGGAGAACACTTAGCAGGAGTATCCAAGTTGCTTTAGGTTTAGGTAGCCAGAGGCTTGAAGGGCCCTCAAAATTTCCCACAATCTGAGTTTTATGGCAAAGACTCAATTCTT
>BOZCAADA5
GTGGGGGCCGGGGCTTTGGGCTGGTGGAGCATGTGTTAGGAGCTGACAGCATCCTCAACCAATCCAACAGCATATTTGGTTGCATGTTCTACACCTTACAGCTGTTGCTAGGTGAGTGGCTTTGCCCCCTCATGACCTGTCTTCTGAAATCCAGACCAGCCCCACCTCATGTCTTGGTGACCCAGACAGTTGACAGCCAGCTGCTAATTACTGAGCAATTTCCTCACAAGGAGAACACTTAGCAGGAGTATCCAAGTTGCTTTAGGTTTAGGTAGCCAGAGGCTTGAAGGGCCCTCAAAATTTCCCACAATCTGAGTTTTATGGCAAAGACTCAATTCTT
>MARMARAISLAND3
GTGGGGGCCGGGGCTTTGGGCTGGTGGAGCATGTGTTAGGAGCTGACAGCATCCTCAACCAATCCAACAGCATATTTGGTTGCATGTTCTACACCTTACAGCTGTTGCTAGGTGAGTGGCTTTGCCCCCTCATGACCTGTCTTCTGAAATCCAGACCAGCCCCACCTCATGTCTTGGTGACCCAGACAGTTGACAGCCAGCTGCTAATTACTGAGCAATTTCCTCACAAGGAGAACACTTAGCAGGAGTATCCAAGTTGCTTTAGGTTTAGGTAGCCAGAGGCTTGAAGGGCCCTCAAAATTTCCCACAATCTGAGTTTTATGGCAAAGACTCAATTCTT
>GOKCEADA10
GTGGGGGCCGGGGCTTTGGGCTGGTGGAGCATGTGTTAGGAGCTGACAGCATCCTCAACCAATCCAACAGCATATTTGGTTGCATGTTCTACACCTTACAGCTGTTGCTAGGTGAGTGGCTTTGCCCCCTCATGACCTGTCTTCTGAAATCCAGACCAGCCCCACCTCATGTCTTGGTGACCCAGACAGTTGACAGCCAGCTGCTAATTACTGAGCAATTTCCTCACAAGGAGAACACTTAGCAGGAGTATCCAAGTTGCTTTAGGTTTAGGTAGCCAGAGGCTTGAAGGGCCCTCAAAATTTCCCACAATCTGAGTTTTATGGCAAAGACTCAATTCTT
>GOKCEADA1
GTGGGGGCCGGGGCTTTGGGCTGGTGGAGCATGTGTTAGGAGCTGACAGCATCCTCAACCAATCCAACAGCATATTTGGTTGCATGTTCTACACCTTACAGCTGTTGCTAGGTGAGTGGCTTTGCCCCCTCATGACCTGTCTTCTGAAATCCAGACCAGCCCCACCTCATGTCTTGGTGACCCAGACAGTTGACAGCCAGCTGCTAATTACTGAGCAATTTCCTCACAAGGAGAACACTTAGCAGGAGTATCCAAGTTGCTTTAGGTTTAGGTAGCCAGAGGCTTGAAGGGCCCTCAAAATTTCCCACAATCTGAGTTTTATGGCAAAGACTCAATTCTT
>GOKCEADA6
GTGGGGGCCGGGGCTTTGGGCTGGTGGAGCATGTGTTAGGAGCTGACAGCATCCTCAACCAATCCAACAGCATATTTGGTTGCATGTTCTACACCTTACAGCTGTTGCTAGGTGAGTGGCTTTGCCCCCTCATGACCTGTCTTCTGAAATCCAGACCAGCCCCACCTCATGTCTTGGTGACCCAGACAGTTGACAGCCAGCTGCTAATTACTGAGCAATTTCCTCACAAGGAGAACACTTAGCAGGAGTATCCAAGTTGCTTTAGGTTTAGGTAGCCAGAGGCTTGAAGGGCCCTCAAAATTTCCCACAATCTGAGTTTTATGGCAAAGACTCAATTCTT
>GOKCEADA7
GTGGGGGCCGGGGCTTTGGGCTGGTGGAGCATGTGTTAGGAGCTGACAGCATCCTCAACCAATCCAACAGCATATTTGGTTGCATGTTCTACACCTTACAGCTGTTGCTAGGTGAGTGGCTTTGCCCCCTCATGACCTGTCTTCTGAAATCCAGACCAGCCCCACCTCATGTCTTGGTGACCCAGACAGTTGACAGCCAGCTGCTAATTACTGAGCAATTTCCTCACAAGGAGAACACTTAGCAGGAGTATCCAAGTTGCTTTAGGTTTAGGTAGCCAGAGGCTTGAAGGGCCCTCAAAATTTCCCACAATCTGAGTTTTATGGCAAAGACTCAATTCTT
>GOKCEADA8
GTGGGGGCCGGGGCTTTGGGCTGGTGGAGCATGTGTTAGGAGCTGACAGCATCCTCAACCAATCCAACAGCATATTTGGTTGCATGTTCTACACCTTACAGCTGTTGCTAGGTGAGTGGCTTTGCCCCCTCATGACCTGTCTTCTGAAATCCAGACCAGCCCCACCTCATGTCTTGGTGACCCAGACAGTTGACAGCCAGCTGCTAATTACTGAGCAATTTCCTCACAAGGAGAACACTTAGCAGGAGTATCCAAGTTGCTTTAGGTTTAGGTAGCCAGAGGCTTGAAGGGCCCTCAAAATTTCCCACAATCTGAGTTTTATGGCAAAGACTCAATTCTT
>GOKCEADA9
GTGGGGGCCGGGGCTTTGGGCTGGTGGAGCATGTGTTAGGAGCTGACAGCATCCTCAACCAATCCAACAGCATATTTGGTTGCATGTTCTACACCTTACAGCTGTTGCTAGGTGAGTGGCTTTGCCCCCTCATGACCTGTCTTCTGAAATCCAGACCAGCCCCACCTCATGTCTTGGTGACCCAGACAGTTGACAGCCAGCTGCTAATTACTGAGCAATTTCCTCACAAGGAGAACACTTAGCAGGAGTATCCAAGTTGCTTTAGGTTTAGGTAGCCAGAGGCTTGAAGGGCCCTCAAAATTTCCCACAATCTGAGTTTTATGGCAAAGACTCAATTCTT
>MERSIN3
GTGGGGGCCGGGGCTTTGGGCTGGTGGAGCATGTGTTAGGAGCTGACAGCATCCTCAACCAATCCAACAGCATATTTGGTTGCATGTTCTACACCTTACAGCTGTTGCTAGGTGAGTGGCTTTGCCCCCTCATGACCTGTCTTCTGAAATCCAGACCAGCCCCACCTCATGTCTTGGTGACCCAGACAGTTGACAGCCAGCTGCTAATTACTGAGCAATTTCCTCACAAGGAGAACACTTAGCAGGAGTATCCAAGTTGCTTTAGGTTTAGGTAGCCAGAGGCTTGAAGGGCCCTCAAAATTTCCCACAATCTGAGTTTTATGGCAAAGACTCAATTCTT
>MERSIN4
GTGGGGGCCGGGGCTTTGGGCTGGTGGAGCATGTGTTAGGAGCTGACAGCATCCTCAACCAATCCAACAGCATATTTGGTTGCATGTTCTACACCTTACAGCTGTTGCTAGGTGAGTGGCTTTGCCCCCTCATGACCTGTCTTCTGAAATCCAGACCAGCCCCACCTCATGTCTTGGTGACCCAGACAGTTGACAGCCAGCTGCTAATTACTGAGCAATTTCCTCACAAGGAGAACACTTAGCAGGAGTATCCAAGTTGCTTTAGGTTTAGGTAGCCAGAGGCTTGAAGGGCCCTCAAAATTTCCCACAATCTGAGTTTTATGGCAAAGACTCAATTCTT
>MERSIN2
GTGGGGGCCGGGGCTTTGGGCTGGTGGAGCATGTGTTAGGAGCTGACAGCATCCTCAACCAATCCAACAGCATATTTGGTTGCATGTTCTACACCTTACAGCTGTTGCTAGGTGAGTGGCTTTGCCCCCTCATGACCTGTCTTCTGAAATCCAGACCAGCCCCACCTCATGTCTTGGTGACCCAGACAGTTGACAGCCAGCTGCTAATTACTGAGCAATTTCCTCACAAGGAGAACACTTAGCAGGAGTATCCAAGTTGCTTTAGGTTTAGGTAGCCAGAGGCTTGAAGGGCCCTCAAAATTTCCCACAATCTGAGTTTTATGGCAAAGACTCAATTCTT
>MERSIN1
GTGGGGGCCGGGGCTTTGGGCTGGTGGAGCATGTGTTAGGAGCTGACAGCATCCTCAACCAATCCAACAGCATATTTGGTTGCATGTTCTACACCTTACAGCTGTTGCTAGGTGAGTGGCTTTGCCCCCTCATGACCTGTCTTCTGAAATCCAGACCAGCCCCACCTCATGTCTTGGTGACCCAGACAGTTGACAGCCAGCTGCTAATTACTGAGCAATTTCCTCACAAGGAGAACACTTAGCAGGAGTATCCAAGTTGCTTTAGGTTTAGGTAGCCAGAGGCTTGAAGGGCCCTCAAAATTTCCCACAATCTGAGTTTTATGGCAAAGACTCAATTCTT
>MERSIN5
GTGGGGGCCGGGGCTTTGGGCTGGTGGAGCATGTGTTAGGAGCTGACAGCATCCTCAACCAATCCAACAGCATATTTGGTTGCATGTTCTACACCTTACAGCTGTTGCTAGGTGAGTGGCTTTGCCCCCTCATGACCTGTCTTCTGAAATCCAGACCAGCCCCACCTCATGTCTTGGTGACCCAGACAGTTGACAGCCAGCTGCTAATTACTGAGCAATTTCCTCACAAGGAGAACACTTAGCAGGAGTATCCAAGTTGCTTTAGGTTTAGGTAGCCAGAGGCTTGAAGGGCCCTCAAAATTTCCCACAATCTGAGTTTTATGGCAAAGACTCAATTCTT
>MANISA2
GTGGGGGCCGGGGCTTTGGGCTGGTGGAGCATGTGTTAGGAGCTGACAGCATCCTCAACCAATCCAACAGCATATTTGGTTGCATGTTCTACACCTTACAGCTGTTGCTAGGTGAGTGGCTTTGCCCCCTCATGACCTGTCTTCTGAAATCCAGACCAGCCCCACCTCATGTCTTGGTGACCCAGACAGTTGACAGCCAGCTGCTAATTACTGAGCAATTTCCTCACAAGGAGAACACTTAGCAGGAGTATCCAAGTTGCTTTAGGTTTAGGTAGCCAGAGGCTTGAAGGGCCCTCAAAATTTCCCACAATCTGAGTTTTATGGCAAAGACTCAATTCTT
>MANISA1
GTGGGGGCCGGGGCTTTGGGCTGGTGGAGCATGTGTTAGGAGCTGACAGCATCCTCAACCAATCCAACAGCATATTTGGTTGCATGTTCTACACCTTACAGCTGTTGCTAGGTGAGTGGCTTTGCCCCCTCATGACCTGTCTTCTGAAATCCAGACCAGCCCCACCTCATGTCTTGGTGACCCAGACAGTTGACAGCCAGCTGCTAATTACTGAGCAATTTCCTCACAAGGAGAACACTTAGCAGGAGTATCCAAGTTGCTTTAGGTTTAGGTAGCCAGAGGCTTGAAGGGCCCTCAAAATTTCCCACAATCTGAGTTTTATGGCAAAGACTCAATTCTT
>GELIBOLU3
GTGGGGGCCGGGGCTTTGTGCTGGTGGAGCATGTGTTAGGAGCTGACAGCATCCTCCCCCAATCCAACAGCATATTTGGTTGCATGTTCTACACCTTACAGCTGTTGCTAGGTGAGTGGCTTTGCCCCCTCATGACCTGCCTTCTGAAATCCAGACCAACCCCACCTCATGTCTTGGTGACCCACACAGATGACAGCCAGCTGCTAATTACTGAGCAATTTCCTCCCAAGGAGAACACTTACCAGGAGTATCCAACTTGCTTTATGTTTATGTAGCCAGAGGCTTGAAGGGCCCTCACAATTTCCCACAATCTGAGTTTTATGGTTTAGACTCATTTCTT
>GELIBOLU1
GGGGGGGCCGGGGCTTTGGGCTGGGGGAACATGGGTTAGGAACTGACAGCATCCCCAACCAATCCAACAGCAAATTTGGTTGCATGGTCTACCCCTTACAGCTTTTGTTAGGGGAGGGGCTTTGCCCCCCCATGACCTGGCTTCTGAAATCCAAACCAGCCCCCCCTCAGGGCTTGGGGACCCAAAACGTTAAAAGCCCGCTGCTAATTACTGAACAATTTCCTCACAAGGAAAAAACTTAACAGGAATATCCAAGTTGCTTTAGGTTTAGGGAGCCCAAGGCTTGAAGGGCCCCCAAAATTTCCCACAATCCCAATTTTTTTTTTTTTTTTTTTTTTTT
>GELIBOLU4
GGGGGGGCCGGGGTTTTGGGGTGGGGGAACAGGGGTTAGGAACTGAAAGCATCCCCAACCAATCCCACAACAAATTTGGTTGCATGGTCCACCCCTTAAAGCTTTTGTTAGGGGAGGGGGTTTGCCCCCCCAAGACCTGGCTTCTAAAATCCAAAACACCCCCCCCCCAGGTTTTGGGAACCCAAAACGTTAAAAGCCCCCTTCTAATTACTGAACAATTTCCCCCCAAGGAAAAAACTTAACAGGAATATCCCAGTTGCTTTAGGTTTAGGGAGCCCAAAGCTTGAAGGGCCCCCAAAATTTCCCCAAATCCCAATTTTTTTTTTTTTTTTTTTTTTTT
>GELIBOLU2
GTGGGGGCCGGGGCTTTGGGCTGGTGGAGCATGTGTTAGGAGCTGACAGCATCCTCACCCAATCCAACAGCATATTTGGTTGCATGTTCTACACCTTACAGCTGTTGCTAGGTGAGTGGCTTTGCCCCCCCATGACCTGTCTTCTGAAATCCAAACCAACCCCACCTCATGTCTTGGTGACCCACACAGTTGACAGCCAGCTGCTAATTACTGAGCAATTTCCTCACAAGGAGAACACTTACCAGGAGTATCCAACTTGCTTTAGGTTTAGGTAGCCAGAGGCTTGAAGGGCCCTCAAAATTTCCCACAATCTGAGTTTTATGGCAAAGACTCATTTCTT
>ANKARA1
GTGGGGGCCGGGGCTTTGGGCTGGTGGAGCATGTGTTAGGAGCTGACAGCATCCTCAACCAATCCAACAGCATATTTGGTTGCATGTTCTACACCTTACAGCTGTTGCTAGGTGAGTGGCTTTGCCCCCTCATGACCTGTCTTCTGAAATCCAGACCAGCCCCACCTCATGTCTTGGTGACCCAGACAGTTGACAGCCAGCTGCTAATTACTGAGCAATTTCCTCACAAGGAGAACACTTAGCAGGAGTATCCAAGTTGCTTTAGGTTTAGGTAGCCAGAGGCTTGAAGGGCCCTCAAAATTTCCCACAATCTGAGTTTTATGGCAAAGACTCAATTCTT
>ANTALYA1
GTGGGGGCCGGGGCTTTGGGCTGGTGGAGCATGTGTTAGGAGCTGACAGCATCCTCAACCAATCCAACAGCATATTTGGTTGCATGTTCTACACCTTACAGCTGTTGCTAGGTGAGTGGCTTTGCCCCCTCATGACCTGTCTTCTGAAATCCAGACCAGCCCCACCTCATGTCTTGGTGACCCAGACAGTTGACAGCCAGCTGCTAATTACTGAGCAATTTCCTCACAAGGAGAACACTTAGCAGGAGTATCCAAGTTGCTTTAGGTTTAGGTAGCCAGAGGCTTGAAGGGCCCTCAAAATTTCCCACAATCTGAGTTTTATGGCAAAGACTCAATTCTT
>SAKARYA1
GTGGGGGCCGGGGCTTTGGGCTGGTGGAGCATGTGTTAGGAGCTGACAGCATCCTCAACCAATCCAACAGCATATTTGGTTGCATGTTCTACACCTTACAGCTGTTGCTAGGTGAGTGGCTTTGCCCCCTCATGACCTGTCTTCTGAAATCCAGACCAGCCCCACCTCATGTCTTGGTGACCCAGACAGTTGACAGCCAGCTGCTAATTACTGAGCAATTTCCTCACAAGGAGAACACTTAGCAGGAGTATCCAAGTTGCTTTAGGTTTAGGTAGCCAGAGGCTTGAAGGGCCCTCAAAATTTCCCACAATCTGAGTTTTATGGCAAAGACTCAATTCTT
>ANKARA2
GGGGGGGCCGGGGTTTGGGGCGGGGGGAGCAGGGGTAAGGAGCTGACAGCACCCCCAACCAACCCAACAGAAAATTGGGTGGCAGGTTCAACCCCTAACAGTTGTGGTAAGGGGAGGGGTTTTCCCCCCCCAGGACCGGTCTTCTAAAACCCAAACCACCCCCCCCTCAGGTCTGGGGAACCCAAACGGTTAACACCCACCTGCTAATTACGGACCATTTCCCCCACAAGGAAAACACTTACCAGGAAAATCCAATTTGTTTTAGGTTAAGGAACCCAAAGGTTTGAAGGGCCCCCAAAATTCCCCAAAATCCCATTTTTTTTTTTTTTTTTTTTTTTTT
>ANKARA3
GGGGGGGCCGGGGTTTTGGGCTGGGGAAAAAGGGGTAAGGAGCTAACAGCACCCCCACCCAACCCAACAGAAAATTTGGTTGCAGGTTCAACCCCTTACAGTTTTTGTTAGGGGAGGGGTTTTCCCCCCTCAGGACCTGTCTTCTAAAACCCAAACCACCCCCCCCTCAGGTCTGGGTAACCCAAACGGTTAACACCCACTTGCTAATTACGGACCATTTTCCCCACAAGGAAAACACTTACCAGGAATATCCAATTTGTTTTAGGTTTAGGTACCCAAAGGTTTGAAGGGCCCTCAAAATTTCCCACAATCTCATTTTTTTTTTTTTTTTTTTTTTTTT
>ANKARA4
GTGGGGGCCGGGGCTTTGGGCTGGTGGAGCATGTGTTAGGAGCTGACAGCATCCTCAACCAATCCAACAGCATATTTGGTTGCATGTTCTACACCTTACAGCTGTTGCTAGGTGAGTGGCTTTGCCCCCTCATGACCTGTCTTCTGAAATCCAGACCAGCCCCACCTCATGTCTTGGTGACCCAGACAGTTGACAGCCAGCTGCTAATTACTGAGCAATTTCCTCACAAGGAGAACACTTAGCAGGAGTATCCAAGTTGCTTTAGGTTTAGGTAGCCAGAGGCTTGAAGGGCCCTCAAAATTTCCCACAATCTGAGTTTTATGGCAAAGACTCAATTCTT
>ANKARA5
GTGGGGGCCGGGGCTTTGGGCTGGTGGAGCATGTGTTAGGAGCTGACAGCATCCTCAACCAATCCAACAGCATATTTGGTTGCATGTTCTACACCTTACAGCTGTTGCTAGGTGAGTGGCTTTGCCCCCTCATGACCTGTCTTCTGAAATCCAGACCAGCCCCACCTCATGTCTTGGTGACCCAGACAGTTGACAGCCAGCTGCTAATTACTGAGCAATTTCCTCACAAGGAGAACACTTAGCAGGAGTATCCAAGTTGCTTTAGGTTTAGGTAGCCAGAGGCTTGAAGGGCCCTCAAAATTTCCCACAATCTGAGTTTTATGGCAAAGACTCAATTCTT
>ANKARA6
GTGGGGGCCGGGGCTTTGGGCTGGTGGAGCATGTGTTAGGAGCTGACAGCATCCTCAACCAATCCAACAGCATATTTGGTTGCATGTTCTACACCTTACAGCTGTTGCTAGGTGAGTGGCTTTGCCCCCTCATGACCTGTCTTCTGAAATCCAGACCAGCCCCACCTCATGTCTTGGTGACCCAGACAGTTGACAGCCAGCTGCTAATTACTGAGCAATTTCCTCACAAGGAGAACACTTAGCAGGAGTATCCAAGTTGCTTTAGGTTTAGGTAGCCAGAGGCTTGAAGGGCCCTCAAAATTTCCCACAATCTGAGTTTTATGGCAAAGACTCAATTCTT
>ANKARA7
GTGGGGGCCGGGGCTTTGGGCTGGTGGAGCATGTGTTAGGAGCTGACAGCATCCTCAACCAATCCAACAGCATATTTGGTTGCATGTTCTACACCTTACAGCTGTTGCTAGGTGAGTGGCTTTGCCCCCTCATGACCTGTCTTCTGAAATCCAGACCAGCCCCACCTCATGTCTTGGTGACCCAGACAGTTGACAGCCAGCTGCTAATTACTGAGCAATTTCCTCACAAGGAGAACACTTAGCAGGAGTATCCAAGTTGCTTTAGGTTTAGGTAGCCAGAGGCTTGAAGGGCCCTCAAAATTTCCCACAATCTGAGTTTTATGGCAAAGACTCAATTCTT
