# Supplementary material for: Vkorc1 gene polymorphisms confer resistance to anticoagulant rodenticide in Turkish rats
Source: PeerJ. 2023 May 2;11:e15055. doi: 10.7717/peerj.15055 (PMC10162036; doi:10.7717/peerj.15055)
Supplement: Supplemental Information 5 [file peerj-11-15055-s005.fas]

>Gokceada1
ACTTCCTTTTGAGAGGACTCCAATAGGAACTCGTGTTTCATCTTACGTAGTTTAGCAAGAGAATTCACTCTGGGTCCCAAGAATTATTGAACAGATGAGGCCCATCAGATCCTGTCTTAGAGCACTTTCACCAGAAGCACCTGCTGCCTGTCATTGGGGAGGCGTTACAGAGTTCCAGATATACCATTACTGACCCTCTCTTGTTTTACAGGTTGCTTGAGGGGACGTTGGGCCTCTATCCTACTGATACTGAGTTCCCTGGTGTCTGTCGCTGGTTCTCTGTACCTGGCCTGGATCCTGTTCTTTGTCCTGTATGATTTCTGCATTGTTTGCATCACTACCTATGCCATCAATGCAGGCCTGATGTTGCTTAGCTTCCAGAAGGTGCCAGAACACAAG
>Gokceada2
ACTTCCTTTTGAGAGGACTCCAATAGGAACTCGTGTTTCATCTTACGTAGTTTAGCAAGAGAATTCACTCTGGGTCCCAAGAATTATTGAACAGATGAGGCCCATCAGATTCTGTCTTAGAGCACTTTCACCAGAAGCACCTGCTGCCTGTCATTGGGGAGGCGTTACAGAGTTCCAGATATACCATTACTGACCCTCTCTTGTTTTACAGGTTGCTTGAGGGGACGTTGGGCCTCTATCCTACTGATACTGAGTTCCCTGGTGTCTGTCGCTGGTTCTCTGTACCTGGCCTGGATCCTGTTCTTTGTCCTGTATGATTTCTGCATTGTTTGCATCACTACCTATGCCATCAATGCAGGCCTGATGTTGCTTAGCTTCCAGAAGGTGCCAGAACACAAG
>Gokceada3
ACTTCCTTTTGAGAGGACTCCAATAGGAACTCGTGTTTCATCTTACGTAGTTTAGCAAGAGAATTCACTCTGGGTCCCAAGAATTATTGAACAGATGAGGCCCATCAGATCCTGTCTTAGAGCACTTTCACCAGAAGCACCTGCTGCCTGTCATTGGGGAGGCGTTACAGAGTTCCAGATATACCATTACTGACCCTCTCTTGTTTTACAGGTTGCTTGAGGGGACGTTGGGCCTCTATCCTACTGATACTGAGTTCCCTGGTGTCTGTCGCTGGTTCTCTGTACCTGGCCTGGATCCTGTTCTTTGTCCTGTATGATTTCTGCATTGTTTGCATCACTACCTATGCCATCAATGCAGGCCTGATGTTGCTTAGCTTCCAGAAGGTGCCAGAACACAAG
>Gokceada4
ACTTCCTTTTGAGAGGACTCCAATAGGAACTCGTGTTTCATCTTACGTAGTTTAGCAAGAGAATTCACTCTGGGTCCCAAGAATTATTGAACAGATGAGGCCCATCAGATCCTGTCTTAGAGCACTTTCACCAGAAGCACCTGCTGCCTGTCATTGGGGAGGCGTTACAGAGTTCCAGATATACCATTACTGACCCTCTCTTGTTTTACAGGTTGCTTGAGGGGACGTTGGGCCTCTATCCTACTGATACTGAGTTCCCTGGTGTCTGTCGCTGGTTCTCTGTACCTGGCCTGGATCCTGTTCTTTGTCCTGTATGATTTCTGCATTGTTTGCATCACTACCTATGCCATCAATGCAGGCCTGATGTTGCTTAGCTTCCAGAAGGTGCCAGAACACAAG
>Gokceada5
ACTTCCTTTTGAGAGGACTCCAATAGGAACTCGTGTTTCATCTTACGTAGTTTAGCAAGAGAATTCACTCTGGGTCCCAAGAATTATTGAACAGATGAGGCCCATCAGATCCTGTCTTAGAGCACTTTCACCAGAAGCACCTGCTGCCTGTCATTGGGGAGGCGTTACAGAGTTCCAGATATACCATTACTGACCCTCTCTTGTTTTACAGGTTGCTTGAGGGGACGTTGGGCCTCTATCCTACTGATACTGAGTTCCCTGGTGTCTGTCGCTGGTTCTCTGTACCTGGCCTGGATCCTGTTCTTTGTCCTGTATGATTTCTGCATTGTTTGCATCACTACCTATGCCATCAATGCAGGCCTGATGTTGCTTAGCTTCCAGAAGGTGCCAGAACACAAG
>Gokceada6
ACTTCCTTTTGAGAGGACTCCAATAGGAACTCGTGTTTCATCTTACGTAGTTTAGCAAGAGAATTCACTCTGGGTCCCAAGAATTATTGAACAGATGAGGCCCATCAGATCCTGTCTTAGAGCACTTTCACCAGAAGCACCTGCTGCCTGTCATTGGGGAGGCGTTACAGAGTTCCAGATATACCATTACTGACCCTCTCTTGTTTTACAGGTTGCTTGAGGGGACGTTGGGCCTCTATCCTACTGATACTGAGTTCCCTGGTGTCTGTCGCTGGTTCTCTGTACCTGGCCTGGATCCTGTTCTTTGTCCTGTATGATTTCTGCATTGTTTGCATCACTACCTATGCCATCAATGCAGGCCTGATGTTGCTTAGCTTCCAGAAGGTGCCAGAACACAAG
>MarmaraIsland1
ACTTCCTTTTGAGAGGACTCCAATAGGAACTCGTGTTTCATCTTACGTAGTTTAGCAAGAGAATTCACTCTGGGTCCCAAGAATTATTGAACAGATGAGGCCCATCAGATCCTGTCTTAGAGCACTTTCACCAGAAGCACCTGCTGCCTGTCATTGGGGAGGCGTTACAGAGTTCCAGATATACCATTACTGACCCTCTCTTGTTTTACAGGTTGCTTGAGGGGACGTTGGGCCTCTATCCTACTGATACTGAGTTCCCTGGTGTCTGTCGCTGGTTCTCTGTACCTGGCCTGGATCCTGTTCTTTGTCCTGTATGATTTCTGCATTGTTTGCATCACTACCTATGCCATCAATGCAGGCCTGATGTTGCTTAGCTTCCAGAAGGTGCCAGAACACAAG
>MarmaraIsland2
ACTTCCTTTTGAGAGGACTCCAATAGGAACTCGTGTTTCATCTTACGTAGTTTAGCAAGAGAATTCACTCTGGGTCCCAAGAATTATTGAACAGATGAGGCCCATCAGATCCTGTCTTAGAGCACTTTCACCAGAAGCACCTGCTGCCTGTCATTGGGGAGGCGTTACAGAGTTCCAGATATACCATTACTGACCCTCTCTTGTTTTACAGGTTGCTTGAGGGGACGTTGGGCCTCTATCCTACTGATACTGAGTTCCCTGGTGTCTGTCGCTGGTTCTCTGTACCTGGCCTGGATCCTGTTCTTTGTCCTGTATGATTTCTGCATTGTTTGCATCACTACCTATGCCATCAATGCAGGCCTGATGTTGCTTAGCTTCCAGAAGGTGCCAGAACACAAG
>Canakkale1
ACTTCCTTTTGAGAGGACTCCAATAGGAACTCGTGTTTCATCTTACGTAGTTTAGCAAGAGAATTCACTCTGGGTCCCAAGAATTATTGAACAGATGAGGCCCATCAGATTCTGTCTTAGAGCACTTTCACCAGAAGCACCTGCTGCCTGTCATTGGGGAGGCGTTACAGAGTTCCAGATATACCATTACTGACCCTCTCTTGTTTTACAGGTTGCTTGAGGGGACGTTGGGCCTCTATCCTACTGATACTGAGTTCCCTGGTGTCTGTCGCTGGTTCTCTGTACCTGGCCTGGATCCTGTTCTTTGTCCTGTATGATTTCTGCATTGTTTGCATCACTACCTATGCCATCAATGCAGGCCTGATGTTGCTTAGCTTCCAGAAGGTGCCAGAACACAAG
>MarmaraIsland3
ACTTCCTTTTGAGAGGACTCCAATAGGAACTCGTGTTTCATCTTACGTAGTTTAGCAAGAGAATTCACTCTGGGTCCCAAGAATTATTGAACAGATGAGGCCCATCAGATCCTGTCTTAGAGCACTTTCACCAGAAGCACCTGCTGCCTGTCATTGGGGAGGCGTTACAGAGTTCCAGATATACCATTACTGACCCTCTCTTGTTTTACAGGTTGCTTGAGGGGACGTTGGGCCTCTATCCTACTGATACTGAGTTCCCTGGTGTCTGTCGCTGGTTCTCTGTACCTGGCCTGGATCCTGTTCTTTGTCCTGTATGATTTCTGCATTGTTTGCATCACTACCTATGCCATCAATGCAGGCCTGATGTTGCTTAGCTTCCAGAAGGTGCCAGAACACAAG
>Balikesir1
ACTTCCTTTTGAGAGGACTCCAATAGGAACTCGTGTTTCATCTTACGTAGTTTAGCAAGAGAATTCACTCTGGGTCCCAAGAATTATTGAACAGATGAGGCCCATCAGATCCTGTCTTAGAGCACTTTCACCAGAAGCACCTGCTGCCTGTCATTGGGGAGGCGTTACAGAGTTCCAGATATACCATTACTGACCCTCTCTTGTTTTACAGGTTGCTTGAGGGGACGTTGGGCCTCTATCCTACTGATACTGAGTTCCCTGGTGTCTGTCGCTGGTTCTCTGTACCTGGCCTGGATCCTGTTCTTTGTCCTGTATGATTTCTGCATTGTTTGCATCACTACCTATGCCATCAATGCAGGCCTGATGTTGCTTAGCTTCCAGAAGGTGCCAGAACACAAG
>Canakkale2
ACTTCCTTTTGAGAGGACTCCAATAGGAACTCGTGTTTCATCTTACGTAGTTTAGCAAGAGAATTCACTCTGGGTCCCAAGAATTATTGAACAGATGAGGCCCATCAGATTCTGTCTTAGAGCACTTTCACCAGAAGCACCTGCTACCTGTCATTGGGGAGGCGTTACAGAGTTCCAGATATACCATTACTGACCCTCTCTTGTTTTACAGGTTGCTTGAGGGGACGTTGGGCCTCTATCCTACTGATACTGAGTTCCCTGGTGTCTGTCGCTGGTTCTCTGTACCTGGCCTGGATCCTGTTCTTTGTCCTGTATGATTTCTGCATTGTTTGCATCACTACCTATGCCATCAATGCGGGCCTGATGTTGCTTAGCTTCCAGAAGGTGCCAGAACACAAG
>Balikesir2
ACTTCCTTTTGAGAGGACTCCAATAGGAACTCGTGTTTCATCTTACGTAGTTTAGCAAGAGAATTCACTCTGGGTCCCAAGAATTATTGAACAGATGAGGCCCATCAGATCCTGTCTTAGAGCACTTTCACCAGAAGCACCTGCTGCCTGTCATTGGGGAGGCGTTACAGAGTTCCAGATATACCATTACTGACCCTCTCTTGTTTTACAGGTTGCTTGAGGGGACGTTGGGCCTCTATCCTACTGATACTGAGTTCCCTGGTGTCTGTCGCTGGTTCTCTGTACCTGGCCTGGATCCTGTTCTTTGTCCTGTATGATTTCTGCATTGTTTGCATCACTACCTATGCCATCAATGCAGGCCTGATGTTGCTTAGCTTCCAGAAGGTGCCAGAACACAAG
>Bozcaada1
ACTTCCTTTTGAGAGGACTCCAATAGGAACTCGTGTTTCATCTTACGTAGTTGAGCAAGAGAATTCACTCTGGGTCCCAAGAATTATTGAACAGATGAGGCCCATCAGATCCTGTCTTAGAGCACTTTCACCAGAAGCACCTGCTGCCTGTCATTGGGGAGGCGTTACAGAGTTCCAGATATACCATTACTGACCCTCTCTTGTTTTACAGGTTGCTTGAGGGGACGTTGGGCCTCTATCCTACTGATACTGAGTTCCCTGGTGTCTGTCGCTGGTTCTCTGTACCTGGCCTGGATCCTGTTCTTTGTCCTGTATGATTTCTGCATTGTTTGCATCACTACCTATGCCATCAATGCAGGCCTGATGTTGCTTAGCTTCCAGAAGGTGCCAGAACACAAG
>Bozcaada2
ACTTCCTTTTGAGAGGACTCCAATAGGAACTCGTGTTTCATCTTACGTAGTTTAGCAAGAGAATTCACTCTGGGTCCCAAGAATTATTGAACAGATGAGGCCCATCAGATCCTGTCTTAGAGCACTTTCACCAGAAGCACCTGCTGCCTGTCATTGGGGAGGCGTTACAGAGTTCCAGATATACCATTACTGACCCTCTCTTGTTTTACAGGTTGCTTGAGGGGACGTTGGGCCTCTATCCTACTGATACTGAGTTCCCTGGTGTCTGTCGCTGGTTCTCTGTACCTGGCCTGGATCCTGTTCTTTGTCCTGTATGATTTCTGCATTGTTTGCATCACTACCTATGCCATCAATGCAGGCCTGATGTTGCTTAGCTTCCAGAAGGTGCCAGAACACAAG
>Bozcaada3
ACTTCCTTTTGAGAGGACTCCAATAGGAACTCGTGTTTCATCTTACGTAGTTGAGCAAGAGAATTCACTCTGGGTCCCAAGAATTATTGAACAGATGAGGCCCATCAGATCCTGTCTTAGAGCACTTTCACCAGAAGCACCTGCTGCCTGTCATTGGGGAGGCGTTACAGAGTTCCAGATATACCATTACTGACCCTCTCTTGTTTTACAGGTTGCTTGAGGGGACGTTGGGCCTCTATCCTACTGATACTGAGTTCCCTGGTGTCTGTCGCTGGTTCTCTGTACCTGGCCTGGATCCTGTTCTTTGTCCTGTATGATTTCTGCATTGTTTGCATCACTACCTATGCCATCAATGCAGGCCTGATGTTGCTTAGCTTCCAGAAGGTGCCAGAACACAAG
>Bozcaada4
ACTTCCTTTTGAGAGGACTCCAATAGGAACTCGTGTTTCATCTTACGTAGTTGAGCAAGAGAATTCACTCTGGGTCCCAAGAATTATTGAACAGATGAGGCCCATCAGATCCTGTCTTAGAGCACTTTCACCAGAAGCACCTGCTGCCTGTCATTGGGGAGGCGTTACAGAGTTCCAGATATACCATTACTGACCCTCTCTTGTTTTACAGGTTGCTTGAGGGGACGTTGGGCCTCTATCCTACTGATACTGAGTTCCCTGGTGTCTGTCGCTGGTTCTCTGTACCTGGCCTGGATCCTGTTCTTTGTCCTGTATGATTTCTGCATTGTTTGCATCACTACCTATGCCATCAATGCAGGCCTGATGTTGCTTAGCTTCCAGAAGGTGCCAGAACACAAG
>Bozcaada5
ACTTCCTTTTGAGAGGACTCCAATAGGAACTCGTGTTTCATCTTACGTAGTTGAGCAAGAGAATTCACTCTGGGTCCCAAGAATTATTGAACAGATGAGGCCCATCAGATCCTGTCTTAGAGCACTTTCACCAGAAGCACCTGCTGCCTGTCATTGGGGAGGCGTTACAGAGTTCCAGATATACCATTACTGACCCTCTCTTGTTTTACAGGTTGCTTGAGGGGACGTTGGGCCTCTATCCTACTGATACTGAGTTCCCTGGTGTCTGTCGCTGGTTCTCTGTACCTGGCCTGGATCCTGTTCTTTGTCCTGTATGATTTCTGCATTGTTTGCATCACTACCTATGCCATCAATGCAGGCCTGATGTTGCTTAGCTTCCAGAAGGTGCCAGAACACAAG
>Antalya1
ACTTCCTTTTGAGAGGACTCCAATAGGAACTCGTGTTTCATCTTACGTAGTTTAGCAAGAGAATTCACTCTGGGTCCCAAGAATTATTGAACAGATGAGGCCCATCAGATCCTGTCTTAGAGCACTTTCACCAGAAGCACCTGCTGCCTGTCATTGGGGAGGCGTTACAGAGTTCCAGATATACCATTACTGACCCTCTCTTGTTTTACAGGTTGCTTGAGGGGACGTTGGGCCTCTATCCTACTGATACTGAGTTCCCTGGTGTCTGTCGCTGGTTCTCTGTACCTGGCCTGGATCCTGTTCTTTGTCCTGTATGATTTCTGCATTGTTTGCATCACTACCTATGCCATCAATGCAGGCCTGATGTTGCTTAGCTTCCAGAAGGTGCCAGAACACAAG
>Sakarya1
ACTTCCTTTTGAGAGGACTCCAATAGGAACTCGTGTTTCATCTTACGTAGTTGAGCAAGAGAATTCACTCTGGGTCCCATGAATTATTGAACAGATGAGGCCCATCAGATCCTGTCTTAGAGCACTTTCACCAGAAGCACCTGCTGCCTGTCATTGGGGAGGCGTTACAGAGTTCCAGATATACCATTACTGACCCTCTCTTGTTTTACAGGTTGCTTGAGGGGACGTTGGGCCTCTATCCTACTGATACTGAGTTCCCTGGTGTCTGTCGCTGGTTCTCTGTACCTGGCCTGGATCCTGTTCTTTGTCCTGTATGATTTCTGCATTGTTTGCATCACTACCTATGCCATCAATGCAGGCCTGATGTTGCTTAGCTTCCAGAAGGTGCCAGAACACAAG
>Canakkale13
ACTTCCTTTTGAGAGGACTCCAATAGGAACTCGTGTTTCATCTTACGTAGTTGAGCAAGAGAATTCACTCTGGGTCCCAAGAATTATTGAACAGATGAGGCCCATCAGATCCTGTCTTAGAGCACTTTCACCAGAAGCACCTGCTGCCTGTCATTGGGGAGGCGTTACAGAGTTCCAGATATACCATTACTGACCCTCTCTTGTTTTACAGGTTGCTTGAGGGGACGTTGGGCCTCTATCCTACTGATACTGAGTTCCCTGGTGTCTGTCGCTGGTTCTCTGTACCTGGCCTGGATCCTGTTCTTTGTCCTGTATGATTTCTGCATTGTTTGCATCACTACCTATGCCATCAATGCAGGCCTGATGTTGCTTAGCTTCCAGAAGGTGCCAGAACACAAG
>Canakkale14
ACTTCCTTTTGAGAGGACTCCAATAGGAACTCGTGTTTCATCTTACGTAGTTGAGCAAGAGAATTCACTCTGGGTCCCAAGAATTATTGAACAGATGAGGCCCATCAGATCCTGTCTTAGAGCACTTTCACCAGAAGCACCTGCTGCCTGTCATTGGGGAGGCGTTACAGAGTTCCAGATATACCATTACTGACCCTCTCTTGTTTTACAGGTTGCTTGAGGGGACGTTGGGCCTCTATCCTACTGATACTGAGTTCCCTGGTGTCTGTCGCTGGTTCTCTGTACCTGGCCTGGATCCTGTTCTTTGTCCTGTATGATTTCTGCATTGTTTGCATCACTACCTATGCCATCAATGCAGGCCTGATGTTGCTTAGCTTCCAGAAGGTGCCAGAACACAAG
>Canakkale3
ACTTCCTTTTGAGAGGACTCCAATAGGAACTCGTGTTTCATCTTACGTAGTTTAGCAAGAGAATTCACTCTGGGTCCCAAGAATTATTGAACAGATGAGGCCCATCAGATCCTGTCTTAGAGCACTTTCACCAGAAGCACCTGCTGCCTGTCATTGGGGAGGCGTTACAGAGTTCCAGATATACCATTACTGACCCTCTCTTGTTTTACAGGTTGCTTGAGGGGACGTTGGGCCTCTATCCTACTGATACTGAGTTCCCTGGTGTCTGTCGCTGGTTCTCTGTACCTGGCCTGGATCCTGTTCTTTGTCCTGTATGATTTCTGCATTGTTTGCATCACTACCTATGCCATCAATGCAGGCCTGATGTTGCTTAGCTTCCAGAAGGTGCCAGAACACAAG
>Canakkale4
ACTTCCTTTTGAGAGGACTCCAATAGGAACTCGTGTTTCATCTTACGTAGTTTAGCAAGAGAATTCACTCTGGGTCCCAAGAATTATTGAACAGATGAGGCCCATCAGATCCTGTCTTAGAGCACTTTCACCAGAAGCACCTGCTGCCTGTCATTGGGGAGGCGTTACAGAGTTCCAGATATACCATTACTGACCCTCTCTTGTTTTACAGGTTGCTTGAGGGGACGTTGGGCCTCTATCCTACTGATACTGAGTTCCCTGGTGTCTGTCGCTGGTTCTCTGTACCTGGCCTGGATCCTGTTCTTTGTCCTGTATGATTTCTGCATTGTTTGCATCACTACCTATGCCATCAATGCGGGCCTGATGTTGCTTAGCTTCCAGAAGGTGCCAGAACACAAG
>MarmaraIsland4
ACTTCCTTTTGAGAGGACTCCAATAGGAACTCGTGTTTCATCTTACGTAGTTTAGCAAGAGAATTCACTCTGGGTCCCAAGAATTATTGAACAGATGAGGCCCATCAGATCCTGTCTTAGAGCACTTTCACCAGAAGCACCTGCTGCCTGTCATTGGGGAGGCGTTACAGAGTTCCAGATATACCATTACTGACCCTCTCTTGTTTTACAGGTTGCTTGAGGGGACGTTGGGCCTCTATCCTACTGATACTGAGTTCCCTGGTGTCTGTCGCTGGTTCTCTGTACCTGGCCTGGATCCTGTTCTTTGTCCTGTATGATTTCTGCATTGTTTGCATCACTACCTATGCCATCAATGCAGGCCTGATGTTGCTTAGCTTCCAGAAGGTGCCAGAACACAAG
>MarmaraIsland5
ACTTCCTTTTGAGAGGACTCCAATAGGAACTCGTGTTTCATCTTACGTAGTTTAGCAAGAGAATTCACTCTGGGTCCCAAGAATTATTGAACAGATGAGGCCCATCAGATCCTGTCTTAGAGCACTTTCACCAGAAGCACCTGCTGCCTGTCATTGGGGAGGCGTTACAGAGTTCCAGATATACCATTACTGACCCTCTCTTGTTTTACAGGTTGCTTGAGGGGACGTTGGGCCTCTATCCTACTGATACTGAGTTCCCTGGTGTCTGTCGCTGGTTCTCTGTACCTGGCCTGGATCCTGTTCTTTGTCCTGTATGATTTCTGCATTGTTTGCATCACTACCTATGCCATCAATGCAGGCCTGATGTTGCTTAGCTTCCAGAAGGTGCCAGAACACAAG
>Ankara1
ACTTCCTTTTGAGAGGACTCCAATAGGAACTCGTGTTTCATCTTACGTAGTTTAGCAAGAGAATTCACTCTGGGTCCCATGAATTATTGAACAGATGAGGCCCATCAGATCCTGTCTTAGAGCACTTTCACCAGAAGCACCTGCTGCCTGTCATTGGGGAGGCGTTACAGAGTTCCAGATATACCATTACTGACCCTCTCTTGTTTTACAGGTTGCTTGAGGGGACGTTGGGCCTCTATCCTACTGATACTGAGTTCCCTGGTGTCTGTCGCTGGTTCTCTGTACCTGGCCTGGATCCTGTTCTTTGTCCTGTATGATTTCTGCATTGTTTGCATCACTACCTATGCCATCAATGCGGGCCTGATGTTGCTTAGCTTCCAGAAGGTGCCAGAACACAAG
>Canakkale5
ACTTCCTTTTGAGAGGACTCCAATAGGAACTCGTGTTTCATCTTACGTAGTTTAGCAAGAGAATTCACTCTGGGTCCCAAGAATTATTGAACAGATGAGGCCCATCAGATCCTGTCTTAGAGCACTTTCACCAGAAGCACCTGCTGCCTGTCATTGGGGAGGCGTTACAGAGTTCCAGATATACCATTACTGACCCTCTCTTGTTTTACAGGTTGCTTGAGGGGACGTTGGGCCTCTATCCTACTGATACTGAGTTCCCTGGTGTCTGTCGCTGGTTCTCTGTACCTGGCCTGGATCCTGTTCTTTGTCCTGTATGATTTCTGCATTGTTTGCATCACTACCTATGCCATCAATGCAGGCCTGATGTTGCTTAGCTTCCAGAAGGTGCCAGAACACAAG
>Balikesir3
ACTTCCTTTTGAGAGGACTCCAATAGGAACTCGTGTTTCATCTTACGTAGTTTAGCAAGAGAATTCACTCTGGGTCCCAAGAATTATTGAACAGATGAGGCCCATCAGATCCTGTCTTAGAGCACTTTCACCAGAAGCACCTGCTGCCTGTCATTGGGGAGGCGTTACAGAGTTCCAGATATACCATTACTGACCCTCTCTTGTTTTACAGGTTGCTTGAGGGGACGTTGGGCCTCTATCCTACTGATACTGAGTTCCCTGGTGTCTGTCGCTGGTTCTCTGTACCTGGCCTGGATCCTGTTCTTTGTCCTGTATGATTTCTGCATTGTTTGCATCACTACCTATGCCATCAATGCAGGCCTGATGTTGCTTAGCTTCCAGAAGGTGCCAGAACACAAG
>Ankara2
ACTTCCTTTTGAGAGGACTCCAATAGGAACTCGTGTTTCATCTTACGTAGTTTAGCAAGAGAATTCACTCTGGGTCCCATGAATTATTGAACAGATGAGGCCCATCAGATTCTGTCTTAGAGCACTTTCACCAGAAGCACCTGCTGCCTGTCATTGGGGAGGCGTTACAGAGTTCCAGATATACCATTACTGACCCTCTCTTGTTTTACAGGTTGCTTGAGGGGACGTTGGGCCTCTATCCTACTGATACTGAGTTCCCTGGTGTCTGTCGCTGGTTCTCTGTACCTGGCCTGGATCCTGTTCTTTGTCCTGTATGATTTCTGCATTGTTTGCATCACTACCTATGCCATCAATGCGGGCCTGATGTTGCTTAGCTTCCAGAAGGTGCCAGAACACAAG
>Bozcaada6
ACTTCCTTTTGAGAGGACTCCAATAGGAACTCGTGTTTCATCTTACGTAGTTTAGCAAGAGAATTCACTCTGGGTCCCAAGAATTATTGAACAGATGAGGCCCATCAGATCCTGTCTTAGAGCACTTTCACCAGAAGCACCTGCTGCCTGTCATTGGGGAGGCGTTACAGAGTTCCAGATATACCATTACTGACCCTCTCTTGTTTTACAGGTTGCTTGAGGGGACGTTGGGCCTCTATCCTACTGATACTGAGTTCCCTGGTGTCTGTCGCTGGTTCTCTGTACCTGGCCTGGATCCTGTTCTTTGTCCTGTATGATTTCTGCATTGTTTGCATCACTACCTATGCCATCAATGCAGGCCTGATGTTGCTTAGCTTCCAGAAGGTGCCAGAACACAAG
>Bozcaada7
ACTTCCTTTTGAGAGGACTCCAATAGGAACTCGTGTTTCATCTTACGTAGTTGAGCAAGAGAATTCACTCTGGGTCCCAAGAATTATTGAACAGATGAGGCCCATCAGATTCTGTCTTAGAGCACTTTCACCAGAAGCACCTGCTGCCTGTCATTGGGGAGGCGTTACAGAGTTCCAGATATACCATTACTGACCCTCTCTTGTTTTACAGGTTGCTTGAGGGGACGTTGGGCCTCTATCCTACTGATACTGAGTTCCCTGGTGTCTGTCGCTGGTTCTCTGTACCTGGCCTGGATCCTGTTCTTTGTCCTGTATGATTTCTGCATTGTTTGCATCACTACCTATGCCATCAATGCAGGCCTGATGTTGCTTAGCTTCCAGAAGGTGCCAGAACACAAG
>Bozcaada8
ACTTCCTTTTGAGAGGACTCCAATAGGAACTCGTGTTTCATCTTACGTAGTTTAGCAAGAGAATTCACTCTGGGTCCCAAGAATTATTGAACAGATGAGGCCCATCAGATCCTGTCTTAGAGCACTTTCACCAGAAGCACCTGCTGCCTGTCATTGGGGAGGCGTTACAGAGTTCCAGATATACCATTACTGACCCTCTCTTGTTTTACAGGTTGCTTGAGGGGACGTTGGGCCTCTATCCTACTGATACTGAGTTCCCTGGTGTCTGTCGCTGGTTCTCTGTACCTGGCCTGGATCCTGTTCTTTGTCCTGTATGATTTCTGCATTGTTTGCATCACTACCTATGCCATCAATGCAGGCCTGATGTTGCTTAGCTTCCAGAAGGTGCCAGAACACAAG
>Gokceada9
ACTTCCTTTTGAGAGGACTCCAATAGGAACTCGTGTTTCATCTTACGTAGTTTAGCAAGAGAATTCACTCTGGGTCCCAAGAATTATTGAACAGATGAGGCCCATCAGATTCTGTCTTAGAGCACTTTCACCAGAAGCACCTGCTGCCTGTCATTGGGGAGGCGTTACAGAGTTCCAGATATACCATTACTGACCCTCTCTTGTTTTACAGGTTGCTTGAGGGGACGTTGGGCCTCTATCCTACTGATACTGAGTTCCCTGGTGTCTGTCGCTGGTTCTCTGTACCTGGCCTGGATCCTGTTCTTTGTCCTGTATGATTTCTGCATTGTTTGCATCACTACCTATGCCATCAATGCAGGCCTGATGTTGCTTAGCTTCCAGAAGGTGCCAGAACACAAG
>Ankara3
ACTTCCTTTTGAGAGGACTCCAATAGGAACTCGTGTTTCATCTTACGTAGTTTAGCAAGAGAATTCACTCTGGGTCCCAAGAATTATTGAACAGATGAGGCCCATCAGATTCTGTCTTAGAGCACTTTCACCAGAAGCACCTGCTGCCTGTCATTGGGGAGGCGTTACAGAGTTCCAGATATACCATTACTGACCCTCTCTTGTTTTACAGGTTGCTTGAGGGGACGTTGGGCCTCTATCCTACTGATACTGAGTTCCCTGGTGTCTGTCGCTGGTTCTCTGTACCTGGCCTGGATCCTGTTCTTTGTCCTGTATGATTTCTGCATTGTTTGCATCACTACCTATGCCATCAATGCAGGCCTGATGTTGCTTAGCTTCCAGAAGGTGCCAGAACACAAG
>Ankara4
ACTTCCTTTTGAGAGGACTCCAATAGGAACTCGTGTTTCATCTTACGTAGTTTAGCAAGAGAATTCACTCTGGGTCCCAAGAATTATTGAACAGATGAGGCCCATCAGATCCTGTCTTAGAGCACTTTCACCAGAAGCACCTGCTGCCTGTCATTGGGGAGGCGTTACAGAGTTCCAGATATACCATTACTGACCCTCTCTTGTTTTACAGGTTGCTTGAGGGGACGTTGGGCCTCTATCCTACTGATACTGAGTTCCCTGGTGTCTGTCGCTGGTTCTCTGTACCTGGCCTGGATCCTGTTCTTTGTCCTGTATGATTTCTGCATTGTTTGCATCACTACCTATGCCATCAATGCAGGCCTGATGTTGCTTAGCTTCCAGAAGGTGCCAGAACACAAG
>Ankara5
ACTTCCTTTTGAGAGGACTCCAATAGGAACTCGTGTTTCATCTTACGTAGTTTAGCAAGAGAATTCACTCTGGGTCCCAAGAATTATTGAACAGATGAGGCCCATCAGATCCTGTCTTAGAGCACTTTCACCAGAAGCACCTGCTGCCTGTCATTGGGGAGGCGTTACAGAGTTCCAGATATACCATTACTGACCCTCTCTTGTTTTACAGGTTGCTTGAGGGGACGTTGGGCCTCTATCCTACTGATACTGAGTTCCCTGGTGTCTGTCGCTGGTTCTCTGTACCTGGCCTGGATCCTGTTCTTTGTCCTGTATGATTTCTGCATTGTTTGCATCACTACCTATGCCATCAATGCAGGCCTGATGTTGCTTAGCTTCCAGAAGGTGCCAGAACACAAG
>Gokceada10
ACTTCCTTTTGAGAGGACTCCAATAGGAACTCGTGTTTCATCTTACGTAGTTTAGCAAGAGAATTCACTCTGGGTCCCAAGAATTATTGAACAGATGAGGCCCATCAGATCCTGTCTTAGAGCACTTTCACCAGAAGCACCTGCTGCCTGTCATTGGGGAGGCGTTACAGAGTTCCAGATATACCATTACTGACCCTCTCTTGTTTTACAGGTTGCTTGAGGGGACGTTGGGCCTCTATCCTACTGATACTGAGTTCCCTGGTGTCTGTCGCTGGTTCTCTGTACCTGGCCTGGATCCTGTTCTTTGTCCTGTATGATTTCTGCATTGTTTGCATCACTACCTATGCCATCAATGCAGGCCTGATGTTGCTTAGCTTCCAGAAGGTGCCAGAACACAAG
>Ankara6
ACTTCCTTTTGAGAGGACTCCAATAGGAACTCGTGTTTCATCTTACGTAGTTTAGCAAGAGAATTCACTCTGGGTCCCAAGAATTATTGAACAGATGAGGCCCATCAGATCCTGTCTTAGAGCACTTTCACCAGAAGCACCTGCTGCCTGTCATTGGGGAGGCGTTACAGAGTTCCAGATATACCATTACTGACCCTCTCTTGTTTTACAGGTTGCTTGAGGGGACGTTGGGCCTCTATCCTACTGATACTGAGTTCCCTGGTGTCTGTCGCTGGTTCTCTGTACCTGGCCTGGATCCTGTTCTTTGTCCTGTATGATTTCTGCATTGTTTGCATCACTACCTATGCCATCAATGCAGGCCTGATGTTGCTTAGCTTCCAGAAGGTGCCAGAACACAAG
>Gokceada7
ACTTCCTTTTGAGAGGACTCCAATAGGAACTCGTGTTTCATCTTACGTAGTTTAGCAAGAGAATTCACTCTGGGTCCCAAGAATTATTGAACAGATGAGGCCCATCAGATCCTGTCTTAGAGCACTTTCACCAGAAGCACCTGCTGCCTGTCATTGGGGAGGCGTTACAGAGTTCCAGATATACCATTACTGACCCTCTCTTGTTTTACAGGTTGCTTGAGGGGACGTTGGGCCTCTATCCTACTGATACTGAGTTCCCTGGTGTCTGTCGCTGGTTCTCTGTACCTGGCCTGGATCCTGTTCTTTGTCCTGTATGATTTCTGCATTGTTTGCATCACTACCTATGCCATCAATGCAGGCCTGATGTTGCTTAGCTTCCAGAAGGTGCCAGAACACAAG
>Gokceada8
ACTTCCTTTTGAGAGGACTCCAATAGGAACTCGTGTTTCATCTTACGTAGTTTAGCAAGAGAATTCACTCTGGGTCCCAAGAATTATTGAACAGATGAGGCCCATCAGATCCTGTCTTAGAGCACTTTCACCAGAAGCACCTGCTGCCTGTCATTGGGGAGGCGTTACAGAGTTCCAGATATACCATTACTGACCCTCTCTTGTTTTACAGGTTGCTTGAGGGGACGTTGGGCCTCTATCCTACTGATACTGAGTTCCCTGGTGTCTGTCGCTGGTTCTCTGTACCTGGCCTGGATCCTGTTCTTTGTCCTGTATGATTTCTGCATTGTTTGCATCACTACCTATGCCATCAATGCAGGCCTGATGTTGCTTAGCTTCCAGAAGGTGCCAGAACACAAG
>Bozcaada9
ACTTCCTTTTGAGAGGACTCCAATAGGAACTCGTGTTTCATCTTACGTAGTTGAGCAAGAGAATTCACTCTGGGTCCCAAGAATTATTGAACAGATGAGGCCCATCAGATCCTGTCTTAGAGCACTTTCACCAGAAGCACCTGCTGCCTGTCATTGGGGAGGCGTTACAGAGTTCCAGATATACCATTACTGACCCTCTCTTGTTTTACAGGTTGCTTGAGGGGACGTTGGGCCTCTATCCTACTGATACTGAGTTCCCTGGTGTCTGTCGCTGGTTCTCTGTACCTGGCCTGGATCCTGTTCTTTGTCCTGTATGATTTCTGCATTGTTTGCATCACTACCTATGCCATCAATGCAGGCCTGATGTTGCTTAGCTTCCAGAAGGTGCCAGAACACAAG
>Bozcaada10
ACTTCCTTTTGAGAGGACTCCAATAGGAACTCGTGTTTCATCTTACGTAGTTGAGCAAGAGAATTCACTCTGGGTCCCAAGAATTATTGAACAGATGAGGCCCATCAGATCCTGTCTTAGAGCACTTTCACCAGAAGCACCTGCTGCCTGTCATTGGGGAGGCGTTACAGAGTTCCAGATATACCATTACTGACCCTCTCTTGTTTTACAGGTTGCTTGAGGGGACGTTGGGCCTCTATCCTACTGATACTGAGTTCCCTGGTGTCTGTCGCTGGTTCTCTGTACCTGGCCTGGATCCTGTTCTTTGTCCTGTATGATTTCTGCATTGTTTGCATCACTACCTATGCCATCAATGCAGGCCTGATGTTGCTTAGCTTCCAGAAGGTGCCAGAACACAAG
>Canakkale6
ACTTCCTTTTGAGAGGACTCCAATAGGAACTCGTGTTTCATCTTACGTAGTTTAGCAAGAGAATTCACTCTGGGTCCCAAGAATTATTGAACAGATGAGGCCCATCAGATCCTGTCTTAGAGCACTTTCACCAGAAGCACCTGCTGCCTGTCATTGGGGAGGCGTTACAGAGTTCCAGATATACCATTACTGACCCTCTCTTGTTTTACAGGTTGCTTGAGGGGACGTTGGGCCTCTATCCTACTGATACTGAGTTCCCTGGTGTCTGTCGCTGGTTCTCTGTACCTGGCCTGGATCCTGTTCTTTGTCCTGTATGATTTCTGCATTGTTTGCATCACTACCTATGCCATCAATGCAGGCCTGATGTTGCTTAGCTTCCAGAAGGTGCCAGAACACAAG
>Canakkale7
ACTTCCTTTTGAGAGGACTCCAATAGGAACTCGTGTTTCATCTTACGTAGTTGAGCAAGAGAATTCACTCTGGGTCCCAAGAATTATTGAACAGATGAGGCCCATCAGATCCTGTCTTAGAGCACTTTCACCAGAAGCACCTGCTGCCTGTCATTGGGGAGGCGTTACAGAGTTCCAGATATACCATTACTGACCCTCTCTTGTTTTACAGGTTGCTTGAGGGGACGTTGGGCCTCTATCCTACTGATACTGAGTTCCCTGGTGTCTGTCGCTGGTTCTCTGTACCTGGCCTGGATCCTGTTCTTTGTCCTGTATGATTTCTGCATTGTTTGCATCACTACCTATGCCATCAATGCAGGCCTGATGTTGCTTAGCTTCCAGAAGGTGCCAGAACACAAG
>Tekirdag1
ACTTCCTTTTGAGAGGACTCCAATAGGAACTCGTGTTTCATCTTACGTAGTTTAGCAAGAGAATTCACTCTGGGTCCCAAGAATTATTGAACAGATGAGGCCCATCAGATCCTGTCTTAGAGCACTTTCACCAGAAGCACCTGCTGCCTGTCATTGGGGAGGCGTTACAGAGTTCCAGATATACCATTACTGACCCTCTCTTGTTTTACAGGTTGCTTGAGGGGACGTTGGGCCTCTATCCTACTGATACTGAGTTCCCTGGTGTCTGTCGCTGGTTCTTTGTACCTGGCCTGGATCCTGTTCTTTGTCCCGTATGATTTCTGCATTGTTCCCATCACTACCTATGCCATCAATGCAGGCCTGATGTTGCTTAGCTTCCAGAAGGTGCCAGAACACAAG
>Mus1
ACTTCCTTTTGAGAGGACTCCAATAGGAACTCGTGTTTCATCTTACGTAGTTGAGCAAGAGAATTCACTCTGGGTCCCAAGAATTATTGAACAGATGAGGCCCATCAGATCCTGTCTTAGAGCACTTTCACCAGAAGCACCTGCTGCCTGTCATTGGGGAGGCGTTACAGAGTTCCAGATATACCATTACTGACCCTCTCTTGTTTTACAGGTTGCTTGAGGGGACGTTGGGCCTCTATCCTACTGATACTGAGTTCCCTGGTGTCTGTCGCTGGTTCTCTGTACCTGGCCTGGATCCTGTTCTTTGTCCTGTATGATTTCTGCATTGTTTGCATCACTACCTATGCCATCAATGCAGGCCTGATGTTGCTTAGCTTCCAGAAGGTGCCAGAACACAAG
>Mersin1
ACTTCCTTTTGAGAGGACTCCAATAGGAACTCGTGTTTCATCTTACGTAGTTGAGCAAGAGAATTCACTCTGGGTCCCAAGAATTATTGAACAGATGAGGCCCATCAGATCCTGTCTTAGAGCACTTTCACCAGAAGCACCTGCTGCCTGTCATTGGGGAGGCGTTACAGAGTTCCAGATATACCATTACTGACCCTCTCTTGTTTTACAGGTTGCTTGAGGGGACGTTGGGCCTCTATCCTACTGATACTGAGTTCCCTGGTGTCTGTCGCTGGTTCTCTGTACCTGGCCTGGATCCTGTTCTTTGTCCTGTATGATTTCTGCATTGTTTGCATCACTACCTATGCCATCAATGCAGGCCTGATGTTGCTTAGCTTCCAGAAGGTGCCAGAACACAAG
>Mersin2
ACTTCCTTTTGAGAGGACTCCAATAGGAACTCGTGTTTCATCTTACGTAGTTGAGCAAGAGAATTCACTCTGGGTCCCAAGAATTATTGAACAGATGAGGCCCATCAGATCCTGTCTTAGAGCACTTTCACCAGAAGCACCTGCTGCCTGTCATTGGGGAGGCGTTACAGAGTTCCAGATATACCATTACTGACCCTCTCTTGTTTTACAGGTTGCTTGAGGGGACGTTGGGCCTCTATCCTACTGATACTGAGTTCCCTGGTGTCTGTCGCTGGTTCTCTGTACCTGGCCTGGATCCTGTTCTTTGTCCTGTATGATTTCTGCATTGTTTGCATCACTACCTATGCCATCAATGCAGGCCTGATGTTGCTTAGCTTCCAGAAGGTGCCAGAACACAAG
>Mersin3
ACTTCCTTTTGAGAGGACTCCAATAGGAACTCGTGTTTCATCTTACGTAGTTTAGCAAGAGAATTCACTCTGGGTCCCAAGAATTATTGAACAGATGAGGCCCATCAGATCCTGTCTTAGAGCACTTTCACCAGAAGCACCTGCTGCCTGTCATTGGGGAGGCGTTACAGAGTTCCAGATATACCATTACTGACCCTCTCTTGTTTTACAGGTTGCTTGAGGGGACGTTGGGCCTCTATCCTACTGATACTGAGTTCCCTGGTGTCTGTCGCTGGTTCTCTGTACCTGGCCTGGATCCTGTTCTTTGTCCTGTATGATTTCTGCATTGTTTGCATCACTACCTATGCCATCAATGCAGGCCTGATGTTGCTTAGCTTCCAGAAGGTGCCAGAACACAAG
>Mersin4
ACTTCCTTTTGAGAGGACTCCAATAGGAACTCGTGTTTCATCTTACGTAGTTGAGCAAGAGAATTCACTCTGGGTCCCAAGAATTATTGAACAGATGAGGCCCATCAGATCCTGTCTTAGAGCACTTTCACCAGAAGCACCTGCTGCCTGTCATTGGGGAGGCGTTACAGAGTTCCAGATATACCATTACTGACCCTCTCTTGTTTTACAGGTTGCTTGAGGGGACGTTGGGCCTCTATCCTACTGATACTGAGTTCCCTGGTGTCTGTCGCTGGTTCTCTGTACCTGGCCTGGATCCTGTTCTTTGTCCTGTATGATTTCTGCATTGTTTGCATCACTACCTATGCCATCAATGCAGGCCTGATGTTGCTTAGCTTCCAGAAGGTGCCAGAACACAAG
>Mersin5
ACTTCCTTTTGAGAGGACTCCAATAGGAACTCGTGTTTCATCTTACGTAGTTGAGCAAGAGAATTCACTCTGGGTCCCAAGAATTATTGAACAGATGAGGCCCATCAGATCCTGTCTTAGAGCACTTTCACCAGAAGCACCTGCTGCCTGTCATTGGGGAGGCGTTACAGAGTTCCAGATATACCATTACTGACCCTCTCTTGTTTTACAGGTTGCTTGAGGGGACGTTGGGCCTCTATCCTACTGATACTGAGTTCCCTGGTGTCTGTCGCTGGTTCTCTGTACCTGGCCTGGATCCTGTTCTTTGTCCTGTATGATTTCTGCATTGTTTGCATCACTACCTATGCCATCAATGCAGGCCTGATGTTGCTTAGCTTCCAGAAGGTGCCAGAACACAAG
>Canakkale8
ACTTCCTTTTGAGAGGACTCCAATAGGAACTCGTGTTTCATCTTACGTAGTTGAGCAAGAGAATTCACTCTGGGTCCCATGAATTATTGAACAGATGAGGCCCATCAGATCCTGTCTTAGAGCACTTTCACCAGAAGCACCTGCTGCCTGTCATTGGGGAGGCGTTACAGAGTTCCAGATATACCATTACTGACCCTCTCTTGTTTTACAGGTTGCTTGAGGGGACGTTGGGCCTCTATCCTACTGATACTGAGTTCCCTGGTGTCTGTCGCTGGTTCTCTGTACCTGGCCTGGATCCTGTTCTTTGTCCTGTATGATTTCTGCATTGTTTGCATCACTACCTATGCCATCAATGCAGGCCTGATGTTGCTTAGCTTCCAGAAGGTGCCAGAACACAAG
>Manisa1
ACTTCCTTTTGAGAGGACTCCAATAGGAACTCGTGTTTCATCTTACGTAGTTGAGCAAGAGAATTCACTCTGGGTCCCAAGAATTATTGAACAGATGAGGCCCATCAGATCCTGTCTTAGAGCACTTTCACCAGAAGCACCTGCTGCCTGTCATTGGGGAGGCGTTACAGAGTTCCAGATATACCATTACTGACCCTCTCTTGTTTTACAGGTTGCTTGAGGGGACGTTGGGCCTCTATCCTACTGATACTGAGTTCCCTGGTGTCTGTCGCTGGTTCTCTGTACCTGGCCTGGATCCTGTTCTTTGTCCTGTATGATTTCTGCATTGTTTGCATCACTACCTATGCCATCAATGCAGGCCTGATGTTGCTTAGCTTCCAGAAGGTGCCAGAACACAAG
>Manisa2
ACTTCCTTTTGAGAGGACTCCAATAGGAACTCGTGTTTCATCTTACGTAGTTGAGCAAGAGAATTCACTCTGGGTCCCAAGAATTATTGAACAGATGAGGCCCATCAGATCCTGTCTTAGAGCACTTTCACCAGAAGCACCTGCTGCCTGTCATTGGGGAGGCGTTACAGAGTTCCAGATATACCATTACTGACCCTCTCTTGTTTTACAGGTTGCTTGAGGGGACGTTGGGCCTCTATCCTACTGATACTGAGTTCCCTGGTGTCTGTCGCTGGTTCTCTGTACCTGGCCTGGATCCTGTTCTTTGTCCTGTATGATTTCTGCATTGTTTGCATCACTACCTATGCCATCAATGCAGGCCTGATGTTGCTTAGCTTCCAGAAGGTGCCAGAACACAAG
>Canakkale9
ACTTCCTTTTGAGAGGACTCCAATAGGAACTCGTGTTTCATCTTACGTAGTTGAGCAAGAGAATTCACTCTGGGTCCCAAGAATTATTGAACAGATGAGGCCCATCAGATCCTGTCTTAGAGCACTTTCACCAGAAGCACCTGCTGCCTGTCATTGGGGAGGCGTTACAGAGTTCCAGATATACCATTACTGACCCTCTCTTGTTTTACAGGTTGCTTGAGGGGACGTTGGGCCTCTATCCTACTGATACTGAGTTCCCTGGTGTCTGTCGCTGGTTCTCTGTACCTGGCCTGGATCCTGTTCTTTGTCCTGTATGATTTCTGCATTGTTTGCATCACTACCTATGCCATCAATGCAGGCCTGATGTTGCTTAGCTTCCAGAAGGTGCCAGAACACAAG
>Canakkale10
ACTTCCTTTTGAGAGGACTCCAATAGGAACTCGTGTTTCATCTTACGTAGTTTAGCAAGAGAATTCACTCTGGGTCCCAAGAATTATTGAACAGATGAGGCCCATCAGATTCTGTCTTAGAGCACTTTCACCAGAAGCACCTGCTACCTGTCATTGGGGAGGCGTTACAGAGTTCCAGATATACCATTACTGACCCTCTCTTGTTTTACAGGTTGCTTGAGGGGACGTTGGGCCTCTATCCTACTGATACTGAGTTCCCTGGTGTCTGTCGCTGGTTCTCTGTACCTGGCCTGGATCCTGTTCTTTGTCCTGTATGATTTCTGCATTGTTTGCATCACTACCTATGCCATCAATGCGGGCCTGATGTTGCTTAGCTTCCAGAAGGTGCCAGAACACAAG
>Canakkale11
ACTTCCTTTTGAAAGGACTCCAATAGGAACTCGTGTTTCATCTTACGTAGTTTAGCAAGAGAATTCACTCTGGGTCCCAAGAATTATTGAACAGATGAGGCCCATCAGATCCTGTCTTAGAGCACTTTCACCAGAAGCACCTGCTACCTGTCATTGGGGAGGCGTTACAGAGTTCCAGATATACCATTACTGACCCTCTCTTGTTTTACAGGTTGCTTGAGGGGACGTTGGGCCTCTATCCTACTGATACTGAGTTCCCTGGTGTCTGTCGCTGGTTCTCTGTACCTGGCCTGGATCCTGTTCTTTGTCCTGTATGATTTCTGCATTGTTTGCATCACTACCTATGCCATCAATGCGGGCCTGATGTTGCTTAGCTTCCAGAAGGTGCCAGAACACAAG
>Canakkale12
ACTTCCTTTTGAGAGGACTCCAATAGGAACTCGTGTTTCATCTTACGTAGTTTAGCAAGAGAATTCACTCTGGGTCCCAAGAATTATTGAACAGATGAGGCCCATCAGATCCTGTCTTAGAGCACTTTCACCAGAAGCACCTGCTACCTGTCATTGGGGAGGCGTTACAGAGTTCCAGATATACCATTACTGACCCTCTCTTGTTTTACAGGTTGCTTGAGGGGACGTTGGGCCTCTATCCTACTGATACTGAGTTCCCTGGTGTCTGTCGCTGGTTCTCTGTACCTGGCCTGGATCCTGTTCTTTGTCCTGTATGATTTCTGCATTGTTTGCATCACTACCTATGCCATCAATGCAGGCCTGATGTTGCTTAGCTTCCAGAAGGTGCCAGAACACAAG
