# Supplementary material for: Vkorc1 gene polymorphisms confer resistance to anticoagulant rodenticide in Turkish rats
Source: PeerJ. 2023 May 2;11:e15055. doi: 10.7717/peerj.15055 (PMC10162036; doi:10.7717/peerj.15055)
Supplement: Supplemental Information 6 [file peerj-11-15055-s006.fas]

>Ankara1
TTCCTTTTGGGACTCCAAGAACTCGTGTTTCATCTTACGTTTAGCAAGATTCACTCTGGGTCCCAAGAATTATTGAACTGAGGCCCATCAGATCCTGTGTTAGAGCACTTTCACCAGAAGCACCTGCTGCCTGTCATTGGGGAGGTGTTACAGAGTTCCTATACCATTACTGACCCTCTCTTGTTTTACTTGCTTGAGGGGACGTTGGGCCTCTATCCTACTGATCCTGAGTTCCCTGGTGTCTGTCGCTGGTTCTCTGTACCTGGCCTGGATCCTGTTCTTTGTCCTGTATGATTTCTGCATTGTTTGCATCACCACCTATGCCATCAATGCGGGCCTGATGTTGCTCTTCCAGAAGGTGCCACACAAG
>Ankara15
TTCCTTTTGGGACTCCAAGAACTCGTGTTTCATCTTACGTTGAGCAAGATTCACTCTGGGTCCCAAGAATTATTGAACTGAGGCCCATCAGATCCTGTCTTAGAGCATTTTCACCAGAAGCACCTGCTGCCTGTCATTGGGGAGGGGTTACAGAGTTCCTATACCATTACTGACCCTCTCTTGTTTTACTTGCTTGAGGGGACGTTGGGCCTCTATCCTACTGATCCTGAGTTCCCTGGTGTCTGTCGCTGGTTCTCTGTACCTGGCCTGGATCCTGTTCTTTGTCCTGTATGATTTCTGCATTGTTTGCATCACCACCTATGCCATCAATGCGGGCCTGATGTTGCTCTTCCAGAAGGTGCCACACAAG
>Ankara16
TTCCTTTTGGGACTCCAAGAACTCGTGTTTCATCTTACGTTTAGCAAGATTCACTCTGGGTCCCAAGAATTATTGAACTGAGGCCCATCAGATCCTGTGTTAGAGCACTTTCACCAGAAGCACCTGCTGCCTGTCATTGGGGAGGTGTTACAGAGTTCCTATACCATTACTGACCCTCTCTTGTTTTACTTGCTTGAGGGGACGTTGGGCCTCTATCCTACTGATACTGAGTTCCCTGGTGTCTGTCGCTGGTTCTCTGTACCTGGCCTGGATCCTGTTCTTTGTCCTGTATGATTTCTGCATTGTTTGCATCACTACCTATGCCATCAATGCGGGCCTGATGTTGCTCTTCCAGAAGGTGCCACACAAG
>Ankara3
TTCCTTTTGGGACTCCAAGAACTCGTGTTTCATCTTACGTTTAGCAAGATTCACTCTGGGTCCCAAGAATTATTGAACTGAGGCCCATCAGATCCTGTGTTAGAGCACTTTCACCAGAAGCACCTGCTGCCTGTCATTGGGGAGGTGTTACAGAGTTCCTATACCATTACTGACCCTCTCTTGTTTTACTTGCTTGAGGGGACGTTGGGCCTCTATCCTACTGATCCTGAGTTCCCTGGTGTCTGTCGCTGGTTCTCTGTACCTGGCCTGGATCCTGTTCTTTGTCCTGTATGATTTCTGCATTGTTTGCATCACCACCTATGCCATCAATGCGGGCCTGATGTTGCTCTTCCAGAAGGTGCCACACAAG
>Ankara5
TTCCTTTTGGGACTCCAAGAACTCGTGTTTCATCTTACGTTTAGCAAGATTCACTCTGGGTCCCAAGAATTATTGAACTGAGGCCCATCAGATCCTGTGTTAGAGCACTTTCACCAGAAGCACCTGCTGCCTGTCATTGGGGAGGTGTTACAGAGTTCCTATACCATTACTGACCCTCTCTTGTTTTACTTGCTTGAGGGGACGTTGGGCCTCTATCCTACTGATCCTGAGTTCCCTGGTGTCTGTCGCTGGTTCTCTGTACCTGGCCTGGATCCTGTTCTTTGTCCTGTATGATTTCTGCATTGTTTGCATCACCACCTATGCCATCAATGCGGGCCTGATGTTGCTCTTCCAGAAGGTGCCACACAAG
>Samsun1
TTCCTTTTGGGACTCCAAGAACTCGTGTTTCATCTTACGTTTAGCAAGATTCACTCTGGGTCCCAAGAATTATTGAACTGAGGCCCATCAGATCCTGTGTTAGAGCACTTTCACCAGAAGCACCTGCTGCCTGTCATTGGGGAGGTGTTACAGAGTTCCTATACCATTACTGACCCTCTCTTGTTTTACTTGCTTGAGGGGACGTTGGGCCTCTATCCTACTGATCCTGAGTTCCCTGGTGTCTGTCGCTGGTTCTCTGTACCTGGCCTGGATCCTGTTCTTTGTCCTGTATGATTTCTGCATTGTTTGCATCACCACCTATGCCATCAATGCGGGCCTGATGTTGCTCTTCCAGAAGGTGCCACACAAG
>Samsun2
TTCCTTTTGGGACTCCAAGAACTCGTGTTTCATCTTACGTTTAGCAAGATTCACTCTGGGTCCCAAGAATTATTGAACTGAGGCCCATCAGATCCTGTGTTAGAGCACTTTCACCAGAAGCACCTGCTGCCTGTCATTGGGGAGGTGTTACAGAGTTCCTATACCATTACTGACCCTCTCTTGTTTTACTTGCTTGAGGGGACGTTGGGCCTCTATCCTACTGATCCTGAGTTCCCTGGTGTCTGTCGCTGGTTCTCTGTACCTGGCCTGGATCCTGTTCTTTGTCCTGTATGATTTCTGCATTGTTTGCATCACCACCTATGCCATCAATGCGGGCCTGATGTTGCTCTTCCAGAAGGTGCCACACAAG
>Zonguldak1
TTCCTTTTGGGACTCCAAGAACTCGTGTTTCATCTTACGTTTAGCAAGATTCACTCTGGGTCCCAAGAATTATTGAACTGAGGCCCATCAGATCCTGTGTTAGAGCACTTTCACCAGAAGCACCTGCTGCCTGTCATTGGGGAGGTGTTACAGAGTTCCTATACCATTACTGACCCTCTCTTGTTTTACTTGCTTGAGGGGACGTTGGGCCTCTATCCTACTGATCCTGAGTTCCCTGGTGTCTGTCGCTGGTTCTCTGTACCTGGCCTGGATCCTGTTCTTTGTCCTGTATGATTTCTGCATTGTTTGCATCACCACCTATGCCATCAATGCGGGCCTGATGTTGCTCTTCCAGAAGGTGCCACACAAG
>Zonguldak2
TTCCTTTTGGGACTCCAAGAACTCGTGTTTCATCTTACGTTTAGCAAGATTCACTCTGGGTCCCAAGAATTATTGAACTGAGGCCCATCAGATCCTGTGTTAGAGCACTTTCACCAGAAGCACCTGCTGCCTGTCATTGGGGAGGTGTTACAGAGTTCCTATACCATTACTGACCCTCTCTTGTTTTACTTGCTTGAGGGGACGTTGGGCCTCTATCCTACTGATCCTGAGTTCCCTGGTGTCTGTCGCTGGTTCTCTGTACCTGGCCTGGATCCTGTTCTTTGTCCTGTATGATTTCTGCATTGTTTGCATCACCACCTATGCCATCAATGCGGGCCTGATGTTGCTCTTCCAGAAGGTGCCACACAAG
>Canakkale1
TTCCTTTTGGGACTCCAAGAACTCGTGTTTCATCTTACGTTTAGCAAGATTCACTCTGGGTCCCAAGAATTATTGAACTGAGGCCCATCAGATCCTGTGTTAGAGCACTTTCACCAGAAGCACCTGCTGCCTGTCATTGGGGAGGTGTTACAGAGTTCCTATACCATTACTGACCCTCTCTTGTTTTACTTGCTTGAGGGGACGTTGGGCCTCTATCCTACTGATCCTGAGTTCCCTGGTGTCTGTCGCTGGTTCTCTGTACCTGGCCTGGATCCTGTTCTTTGTCCTGTATGATTTCTGCATTGTTTGCATCACCACCTATGCCATCAATGCGGGCCTGATGTTGCTCTTCCAGAAGGTGCCACACAAG
>Zonguldak3
TTCCTTTTGGGACTCCAAGAACTCGTGTTTCATCTTACGTTTAGCAAGATTCACTCTGGGTCCCAAGAATTATTGAACTGAGGCCCATCAGATCCTGTGTTAGAGCACTTTCACCAGAAGCACCTGCTGCCTGTCATTGGGGAGGTGTTACAGAGTTCCTATACCATTACTGACCCTCTCTTGTTTTACTTGCTTGAGGGGACGTTGGGCCTCTATCCTACTGATCCTGAGTTCCCTGGTGTCTGTCGCTGGTTCTCTGTACCTGGCCTGGATCCTGTTCTTTGTCCTGTATGATTTCTGCATTGTTTGCATCACCACCTATGCCATCAATGCGGGCCTGATGTTGCTCTTCCAGAAGGTGCCACACAAG
>Ankara2
TTCCTTTTGGGACTCCAAGAACTCGTGTTTCATCTTACGTTTAGCAAGATTCACTCTGGGTCCCAAGAATTATTGAACTGAGGCCCATCAGATCCTGTGTTAGAGCACTTTCACCAGAAGCACCTGCTGCCTGTCATTGGGGAGGTGTTACAGAGTTCCTATACCATTACTGACCCTCTCTTGTTTTACTTGCTTGAGGGGACGTTGGGCCTCTATCCTACTGATCCTGAGTTCCCTGGTGTCTGTCGCTGGTTCTCTGTACCTGGCCTGGATCCTGTTCTTTGTCCTGTATGATTTCTGCATTGTTTGCATCACCACCTATGCCATCAATGCGGGCCTGATGTTGCTCTTCCAGAAGGTGCCACACAAG
>Ankara4
TTCCTTTTGGGACTCCAAGAACTCGTGTTTCATCTTACGTTTAGCAAGATTCACTCTGGGTCCCAAGAATTATTGAACTGAGGCCCATCAGATCCTGTGTTAGAGCACTTTCACCAGAAGCACCTGCTGCCTGTCATTGGGGAGGTGTTACAGAGTTCCTATACCATTACTGACCCTCTCTTGTTTTACTTGCTTGAGGGGACGTTGGGCCTCTATCCTACTGATCCTGAGTTCCCTGGTGTCTGTCGCTGGTTCTCTGTACCTGGCCTGGATCCTGTTCTTTGTCCTGTATGATTTCTGCATTGTTTGCATCACCACCTATGCCATCAATGCGGGCCTGATGTTGCTCTTCCAGAAGGTGCCACACAAG
>Ankara7
TTCCTTTTGGGACTCCAAGAACTCGTGTTTCATCTTACGTTTAGCAAGATTCACTCTGGGTCCCAAGAATTATTGAACTGAGGCCCATCAGATCCTGTGTTAGAGCACTTTCACCAGAAGCACCTGCTGCCTGTCATTGGGGAGGTGTTACAGAGTTCCTATACCATTACTGACCCTCTCTTGTTTTACTTGCTTGAGGGGACGTTGGGCCTCTATCCTACTGATCCTGAGTTCCCTGGTGTCTGTCGCTGGTTCTCTGTACCTGGCCTGGATCCTGTTCTTTGTCCTGTATGATTTCTGCATTGTTTGCATCACCACCTATGCCATCAATGCGGGCCTGATGTTGCTCTTCCAGAAGGTGCCACACAAG
>Ankara8
TTCCTTTTGGGACTCCAAGAACTCGTGTTTCATCTTACGTTTAGCAAGATTCACTCTGGGTCCCAAGAATTATTGAACTGAGGCCCATCAGATCCTGTGTTAGAGCACTTTCACCAGAAGCACCTGCTGCCTGTCATTGGGGAGGTGTTACAGAGTTCCTATACCATTACTGACCCTCTCTTGTTTTACTTGCTTGAGGGGACGTTGGGCCTCTATCCTACTGATCCTGAGTTCCCTGGTGTCTGTCGCTGGTTCTCTGTACCTGGCCTGGATCCTGTTCTTTGTCCTGTATGATTTCTGCATTGTTTGCATCACCACCTATGCCATCAATGCGGGCCTGATGTTGCTCTTCCAGAAGGTGCCACACAAG
>Ankara6
TTCCTTTTGGGACTCCAAGAACTCGTGTTTCATCTTACGTTTAGCAAGATTCACTCTGGGTCCCAAGAATTATTGAACTGAGGCCCATCAGATCCTGTGTTAGAGCACTTTCACCAGAAGCACCTGCTGCCTGTCATTGGGGAGGTGTTACAGAGTTCCTATACCATTACTGACCCTCTCTTGTTTTACTTGCTTGAGGGGACGTTGGGCCTCTATCCTACTGATCCTGAGTTCCCTGGTGTCTGTCGCTGGTTCTCTGTACCTGGCCTGGATCCTGTTCTTTGTCCTGTATGATTTCTGCATTGTTTGCATCACCACCTATGCCATCAATGCGGGCCTGATGTTGCTCTTCCAGAAGGTGCCACACAAG
>Ankara9
TTCCTTTTGGGACTCCAAGAACTCGTGTTTCATCTTACGTTTAGCAAGATTCACTCTGGGTCCCAAGAATTATTGAACTGAGGCCCATCAGATCCTGTGTTAGAGCACTTTCACCAGAAGCACCTGCTGCCTGTCATTGGGGAGGTGTTACAGAGTTCCTATACCATTACTGACCCTCTCTTGTTTTACTTGCTTGAGGGGACGTTGGGCCTCTATCCTACTGATCCTGAGTTCCCTGGTGTCTGTCGCTGGTTCTCTGTACCTGGCCTGGATCCTGTTCTTTGTCCTGTATGATTTCTGCATTGTTTGCATCACCACCTATGCCATCAATGCGGGCCTGATGTTGCTCTTCCAAAAGGTGCCACACAAG
>Ankara10
TTCCTTTTGGGACTCCAAGAACTCGTGTTTCATCTTACGTTTAGCAAGATTCACTCTGGGTCCCAAGAATTATTGAACTGAGGCCCATCAGATCCTGTGTTAGAGCACTTTCACCAGAAGCACCTGCTGCCTGTCATTGGGGAGGTGTTACAGAGTTCCTATACCATTACTGACCCTCTCTTGTTTTACTTGCTTGAGGGGACGTTGGGCCTCTATCCTACTGATCCTGAGTTCCCTGGTGTCTGTCGCTGGTTCTCTGTACCTGGCCTGGATCCTGTTCTTTGTCCTGTATGATTTCTGCATTGTTTGCATCACCACCTATGCCATCAATGCGGGCCTGATGTTGCTCTTCCAGAAGGTGCCACACAAG
>Tekirdag1
TTCCTTTTGGGACTCCAAGAACTCGTGTTTCATCTTACGTTTAGCAAGATTCACTCTGGGTCCCAAGAATTATTGAACTGAGGCCCATCAGATCCTGTGTTAGAGCACTTTCACCAGAAGCACCTGCTGCCTGTCATTGGGGAGGTGTTACAGAGTTCCTATACCATTACTGACCCTCTCTTGTTTTACTTGCTTGAGGGGACGTTGGGCCTCTATCCTACTGATCCTGAGTTCCCTGGTGTCTGTCGCTGGTTCTCTGTACCTGGCCTGGATCCTGTTCTTTGTCCTGTATGATTTCTGCATTGTTTGCATCACCACCTATGCCATCAATGCGGGCCTGATGTTGCTCTTCCAGAAGGTGCCACACAAG
>Igdir1
TTCCTTTTGGGACTCCAAGAACTCGTGTTTCATCTTACGTTTAGCAAGATTCACTCTGGGTCCCAAGAATTATTGAACTGAGGCCCATCAGATCCTGTGTTAGAGCACTTTCACCAGAAGCACCTGCTGCCTGTCATTGGGGAGGTGTTACAGAGTTCCTATACCATTACTGACCCTCTCTTGTTTTACTTGCTTGAGGGGACGTTGGGCCTCTATCCTACTGATCCTGAGTTCCCTGGTGTCTGTCGCTGGTTCTCTGTACCTGGCCTGGATCCTGTTCTTTGTCCTGTATGATTTCTGCATTGTTTGCATCACCACCTATGCCATCAATGCGGGCCTGATGTTGCTCTTCCAGAAGGTGCCACACAAG
>Igdir2
TTCCTTTTGGGACTCCAAGAACTCGTGTTTCATCTTACGTTTAGCAAGATTCACTCTGGGTCCCAAGAATTATTGAACTGAGGCCCATCAGATCCTGTGTTAGAGCACTTTCACCAGAAGCACCTGCTGCCTGTCATTGGGGAGGTGTTACAGAGTTCCTATACCATTACTGACCCTCTCTTGTTTTACTTGCTTGAGGGGACGTTGGGCCTCTATCCTACTGATCCTGAGTTCCCTGGTGTCTGTCGCTGGTTCTCTGTACCTGGCCTGGATCCTGTTCTTTGTCCTGTATGATTTCTGCATTGTTTGCATCACCACCTATGCCATCAATGCGGGCCTGATGTTGCTCTTCCAGAAGGTGCCACACAAG
>Igdir3
TTCCTTTTGGGACTCCAAGAACTCGTGTTTCATCTTACGTTTAGCAAGATTCACTCTGGGTCCCAAGAATTATTGAACTGAGGCCCATCAGATCCTGTGTTAGAGCACTTTCACCAGAAGCACCTGCTGCCTGTCATTGGGGAGGTGTTACAGAGTTCCTATACCATTACTGACCCTCTCTTGTTTTACTTGCTTGAGGGGACGTTGGGCCTCTATCCTACTGATCCTGAGTTCCCTGGTGTCTGTCGCTGGTTCTCTGTACCTGGCCTGGATCCTGTTCTTTGTCCTGTATGATTTCTGCATTGTTTGCATCACCACCTATGCCATCAATGCGGGCCTGATGTTGCTCTTCCAGAAGGTGCCACACAAG
>Edirne1
TTCCTTTTGGGACTCCAAGAACTCGTGTTTCATCTTACGTTTAGCAAGATTCACTCTGGGTCCCAAGAATTATTGAACTGAGGCCCATCAGATCCTGTGTTAGAGCACTTTCACCAGAAGCACCTGCTGCCTGTCATTGGGGAGGTGTTACAGAGTTCCTATACCATTACTGACCCTCTCTTGTTTTACTTGCTTGAGGGGACGTTGGGCCTCTATCCTACTGATCCTGAGTTCCCTGGTGTCTGTCGCTGGTTCTCTGTACCTGGCCTGGATCCTGTTCTTTGTCCTGTATGATTTCTGCATTGTTTGCATCACCACCTATGCCATCAATGCGGGCCTGATGTTGCTCTTCCAGAAGGTGCCACACAAG
>Edirne2
TTCCTTTTGGGACTCCAAGAACTCGTGTTTCATCTTACGTTTAGCAAGATTCACTCTGGGTCCCAAGAATTATTGAACTGAGGCCCATCAGATCCTGTGTTAGAGCACTTTCACCAGAAGCACCTGCTGCCTGTCATTGGGGAGGTGTTACAGAGTTCCTATACCATTACTGACCCTCTCTTGTTTTACTTGCTTGAGGGGACGTTGGGCCTCTATCCTACTGATCCTGAGTTCCCTGGTGTCTGTCGCTGGTTCTCTGTACCTGGCCTGGATCCTGTTCTTTGTCCTGTATGATTTCTGCATTGTTTGCATCACCACCTATGCCATCAATGCGGGCCTGATGTTGCTCTTCCAGAAGGTGCCACACAAG
>Edirne3
TTCCTTTTGGGACTCCAAGAACTCGTGTTTCATCTTACGTTTAGCAAGATTCACTCTGGGTCCCAAGAATTATTGAACTGAGGCCCATCAGATCCTGTGTTAGAGCACTTTCACCAGAAGCACCTGCTGCCTGTCATTGGGGAGGTGTTACAGAGTTCCTATACCATTACTGACCCTCTCTTGTTTTACTTGCTTGAGGGGACGTTGGGCCTCTATCCTACTGATCCTGAGTTCCCTGGTGTCTGTCGCTGGTTCTCTGTACCTGGCCTGGATCCTGTTCTTTGTCCTGTATGATTTCTGCATTGTTTGCATCACCACCTATGCCATCAATGCGGGCCTGATGTTGCTCTTCCAGAAGGTGCCACACAAG
>Edirne4
TTCCTTTTGGGACTCCAAGAACTCGTGTTTCATCTTACGTTTAGCAAGATTCACTCTGGGTCCCAAGAATTATTGAACTGAGGCCCATCAGATCCTGTGTTAGAGCACTTTCACCAGAAGCACCTGCTGCCTGTCATTGGGGAGGTGTTACAGAGTTCCTATACCATTACTGACCCTCTCTTGTTTTACTTGCTTGAGGGGACGTTGGGCCTCTATCCTACTGATCCTGAGTTCCCTGGTGTCTGTCGCTGGTTCTCTGTACCTGGCCTGGATCCTGTTCTTTGTCCTGTATGATTTCTGCATTGTTTGCATCACCACCTATGCCATCAATGCGGGCCTGATGTTGCTCTTCCAGAAGGTGCCACACAAG
>Edirne5
TTCCTTTTGGGACTCCAAGAACTCGTGTTTCATCTTACGTTTAGCAAGATTCACTCTGGGTCCCAAGAATTATTGAACTGAGGCCCATCAGATCCTGTGTTAGAGCACTTTCACCAGAAGCACCTGCTGCCTGTCATTGGGGAGGTGTTACAGAGTTCCTATACCATTACTGACCCTCTCTTGTTTTACTTGCTTGAGGGGACGTTGGGCCTCTATCCTACTGATCCTGAGTTCCCTGGTGTCTGTCGCTGGTTCTCTGTACCTGGCCTGGATCCTGTTCTTTGTCCTGTATGATTTCTGCATTGTTTGCATCACCACCTATGCCATCAATGCGGGCCTGATGTTGCTCTTCCAGAAGGTGCCACACAAG
>Tekirdag2
TTCCTTTTGGGACTCCAAGAACTCGTGTTTCATCTTACGTTTAGCAAGATTCACTCTGGGTCCCAAGAATTATTGAACTGAGGCCCATCAGATCCTGTGTTAGAGCACTTTCACCAGAAGCACCTGCTGCCTGTCATTGGGGAGGTGTTACAGAGTTCCTATACCATTACTGACCCTCTCTTGTTTTACTTGCTTGAGGGGACGTTGGGCCTCTATCCTACTGATCCTGAGTTCCCTGGTGTCTGTCGCTGGTTCTCTGTACCTGGCCTGGATCCTGTTCTTTGTCCTGTATGATTTCTGCATTGTTTGCATCACCACCTATGCCATCAATGCGGGCCTGATGTTGCTCTTCCAGAAGGTGCCACACAAG
>Istanbul1
TTCCTTTTGGGACTCCAAGAACTCGTGTTTCATCTTACGTTTAGCAAGATTCACTCTGGGTCCCAAGAATTATTGAACTGAGGCCCATCAGATCCTGTGTTAGAGCACTTTCACCAGAAGCACCTGCTGCCTGTCATTGGGGAGGTGTTACAGAGTTCCTATACCATTACTGACCCTCTCTTGTTTTACTTGCTTGAGGGGACGTTGGGCCTCTATCCTACTGATCCTGAGTTCCCTGGTGTCTGTCGCTGGTTCTCTGTACCTGGCCTGGATCCTGTTCTTTGTCCTGTATGATTTCTGCATTGTTTGCATCACCACCTATGCCATCAATGCGGGCCTGATGTTGCTCTTCCAGAAGGTGCCACACAAG
>Manisa1
TTCCTTTTGGGACTCCAAGAACTCGTGTTTCATCTTACGTTTAGCAAGATTCACTCTGGGTCCCAAGAATTATTGAACTGAGGCCCATCAGATCCTGTGTTAGAGCACTTTCACCAGAAGCACCTGCTGCCTGTCATTGGGGAGGTGTTACAGAGTTCCTATACCATTACTGACCCTCTCTTGTTTTACTTGCTTGAGGGGACGTTGGGCCTCTATCCTACTGATCCTGAGTTCCCTGGTGTCTGTCGCTGGTTCTCTGTACCTGGCCTGGATCCTGTTCTTTGTCCTGTATGATTTCTGCATTGTTTGCATCACCACCTATGCCATCAATGCGGGCCTGATGTTGCTCTTCCAGAAGGTGCCACACAAG
>Ankara11
TTCCTTTTGGGACTCCAAGAACTCGTGTTTCATCTTACGTTTAGCAAGATTCACTCTGGGTCCCAAGAATTATTGAACTGAGGCCCATCAGATCCTGTGTTAGAGCACTTTCACCAGAAGCACCTGCTGCCTGTCATTGGGGAGGTGTTACAGAGTTCCTATACCATTACTGACCCTCTCTTGTTTTACTTGCTTGAGGGGACGTTGGGCCTCTATCCTACTGATCCTGAGTTCCCTGGTGTCTGTCGCTGGTTCTCTGTACCTGGCCTGGATCCTGTTCTTTGTCCTGTATGATTTCTGCATTGTTTGCATCACCACCTATGCCATCAATGCGGGCCTGATGTTGCTCTTCCAGAAGGTGCCACACAAG
>Ankara13
TTCCTTTTGGGACTCCAAGAACTCGTGTTTCATCTTACGTTTAGCAAGATTCACTCTGGGTCCCAAGAATTATTGAACTGAGGCCCATCAGATCCTGTGTTAGAGCACTTTCACCAGAAGCACCTGCTGCCTGTCATTGGGGAGGTGTTACAGAGTTCCTATACCATTACTGACCCTCTCTTGTTTTACTTGCTTGAGGGGACGTTGGGCCTCTATCCTACTGATCCTGAGTTCCCTGGTGTCTGTCGCTGGTTCTCTGTACCTGGCCTGGATCCTGTTCTTTGTCCTGTATGATTTCTGCATTGTTTGCATCACCACCTATGCCATCAATGCGGGCCTGATGTTGCTCTTCCAGAAGGTGCCACACAAG
>Ankara12
TTCCTTTTGGGACTCCAAGAACTCGTGTTTCATCTTACGTTTAGCAAGATTCACTCTGGGTCCCAAGAATTATTGAACTGAGGCCCATCAGATCCTGTGTTAGAGCACTTTCACCAGAAGCACCTGCTGCCTGTCATTGGGGAGGTGTTACAGAGTTCCTATACCATTACTGACCCTCTCTTGTTTTACTTGCTTGAGGGGACGTTGGGCCTCTATCCTACTGATCCTGAGTTCCCTGGTGTCTGTCGCTGGTTCTCTGTACCTGGCCTGGATCCTGTTCTTTGTCCTGTATGATTTCTGCATTGTTTGCATCACCACCTATGCCATCAATGCGGGCCTGATGTTGCTCTTCCAGAAGGTGCCACACAAG
>Ankara14
TTCCTTTTGGGACTCCAAGAACTCGTGTTTCATCTTACGTTTAGCAAGATTCACTCTGGGTCCCAAGAATTATTGAACTGAGGCCCATCAGATCCTGTCTTAGAGCACTTTCACCAGAAGCACCTGCTGCCTGTCATTGGGGAGGTGTTACAGAGTTCCTATACCATTACTGACCCTCTCTTGTTTTACTTGCTTGAGGGGACGTTGGGCCTCTATCCTACTGATCCTGAGTTCCCTGGTGTCTGTCGCTGGTTTTCTGTACCTGGCCTGGATCCTGTTTTTTGTCCTGTATGATTTTTGCATTGTTTGCATCACCACCTATGCCATCAATGCGGGCCTGATGTTGCTCTTCCAGAAGGTGCCACACAAG
